# Supplementary material for: Study on the Regulatory Mechanisms of Carapace Marking Formation in Marsupenaeus japonicus
Source: Animals (Basel). 2025 Mar 4;15(5):727. doi: 10.3390/ani15050727 (PMC11899420; doi:10.3390/ani15050727)
Supplement: Supplementary file 1 [file animals-15-00727-s001.zip]

Archive with 1 entries (1 files):
- animals-3493276-supplementary.xlsx
