# Supplementary material for: Study on the Regulatory Mechanisms of Carapace Marking Formation in Marsupenaeus japonicus
Source: Animals (Basel). 2025 Mar 4;15(5):727. doi: 10.3390/ani15050727 (PMC11899420; doi:10.3390/ani15050727)
Supplement: Supplementary file 1 [file animals-15-00727-s001.zip › animals-3493276-supplementary.xlsx]

## Sheet: Table S1
Table S1 Sequences of the primers used in this study
Primer	Sequence (5′-3′)	Function
CRCN C1-qRT-F	TTGCTGTGCCTCGCTCTTG	qRT-PCR
CRCN C1-qRT-R	GTTGGTATGGGTTGTTTGTAATGG
CRCN A2-qRT -F	TGCCGACAGCATTCCAGACT
CRCN A2-qRT -R	TGTGGTCACCTTGAAGCCGTA
ApoD-qRT-F	TAGTCGTCTCCTTCTCGCCATT
ApoD-qRT-R	CCATTAGCCACCTTGACATCG
18S-F	TATACGCTAGTGGAGCTGGAA	Internal reference
18S-R	GGGGAGGTAGTGACGAAAAAT
CRCN C1-RNAi-A1	GATCACTAATACGACTCACTATAGGGCGTCCGCAACGAGTATACTTTCGATAA	RNA interference
CRCN C1-RNAi-A2	TTATCGAAAGTATACTCGTTGCGGACGCCCTATAGTGAGTCGTATTAGTGATC
CRCN C1-RNAi-B1	GATCACTAATACGACTCACTATAGGGATCGAAAGTATACTCGTTGCGGACGAA
CRCN C1-RNAi-B2	TTCGTCCGCAACGAGTATACTTTCGATCCCTATAGTGAGTCGTATTAGTGATC
CRCN A2-RNAi-A1	GATCACTAATACGACTCACTATAGGGCAACCATACACTCGCTGCATCCACTAA
CRCN A2-RNAi-A2	TTAGTGGATGCAGCGAGTGTATGGTTGCCCTATAGTGAGTCGTATTAGTGATC
CRCN A2-RNAi-B1	GATCACTAATACGACTCACTATAGGGAGTGGATGCAGCGAGTGTATGGTTGAA
CRCN A2-RNAi-B2	TTCAACCATACACTCGCTGCATCCACTCCCTATAGTGAGTCGTATTAGTGATC
novel_22	AATCTGGACAGAAAAGAATTAT	qRT-PCR
novel_120	TATCTCAGTTCTTCCTCTCTCT
cte-miR-1175-3p	TGAGATTCAACTCCTCCAACTGC
tcf-miR-1175-3p	TGAGATTCAACTCCTCCAACTTTG
dme-miR-315-5p	TTTTGATTGTTGCTCAGAAAGC
sko-miR-315	TTTTGATTGTTGCTCAGAAAG
cte-miR-252b	CTAAGTAGTAGTGCCGCAGGTA
novel_10	ATTATCATTCTTTGGCGTCCG
U6-F	CTCGCTTCGGCAGCACA
U6-R	AACGCTTCACGAATTTGCGT

## Sheet: Table S2
Table S2 Target genes prediction.
miRNA	target_mRNA	target_gene			GO_accession	Description	Term_type
novel_120	evm.model.Hic_asm_0.1156.1	evm.TU.Hic_asm_0.4428			GO:0031122/GO:0035058/GO:0097546/GO:0044441/GO:0032990/GO:0048858/GO:0005813/GO:0007052/GO:0010927/GO:0042384/GO:0060271/GO:0044463/GO:0030030/GO:0044782/GO:0030031/GO:0007051/GO:0000226/GO:0000902/GO:0032989/GO:0022402/GO:0000278/GO:1903047/GO:0005929/GO:0009653/GO:0009987/GO:0008150/GO:0070925/GO:0048869/GO:0007017/GO:0005815/GO:0044763/GO:0007010/GO:0042995/GO:0071822/GO:0048856/GO:0007049/GO:…	cytoplasmic microtubule organization/nonmotile primary cilium assembly/ciliary base/ciliary /part/cell part morphogenesis/cell projection morphogenesis/centrosome/mitotic spindle organization/cellular component assembly involved in morphogenesis/cilium assembly/cilium morphogenesis/cell projection part/cell projection organization/cilium organization/cell projection assembly/spindle organization/…	biological_process/biological_process/cellular_component/cellular_component/biological_process/biological_process/cellular_component/biological_process/biological_process/biological_process/biological_process/cellular_component/biological_process/biological_process/biological_process/biological_process/biological_process/biological_process/biological_process/biological_process/biological_process/…
novel_120	evm.model.Hic_asm_0.1256.1	evm.TU.Hic_asm_0.1799			GO:1901136/GO:0051287/GO:0016614/GO:0050662/GO:0006072/GO:0046168/GO:0036094/GO:0052646/GO:0000166/GO:1901265/GO:0006813/GO:0016627/GO:0009056/GO:0004616/GO:0048037/GO:0046434/GO:0009987/GO:0019354/GO:0043115/GO:0046156/GO:0008150/GO:0051186/GO:0044255/GO:1901576/GO:0003857/GO:0015672/GO:0044249/GO:0030001/GO:0006783/GO:0006807/GO:0019637/GO:0042168/GO:0044237/GO:0044711/GO:0016628/GO:0044763/GO:…	carbohydrate derivative catabolic process/NAD binding/oxidoreductase activity, acting on CH-OH group of donors/coenzyme binding/glycerol-3-phosphate metabolic process/glycerol-3-phosphate catabolic process/small molecule binding/alditol phosphate metabolic process/nucleotide binding/nucleoside phosphate binding/potassium ion transport/oxidoreductase activity, acting on the CH-CH group of donors/c…	biological_process/molecular_function/molecular_function/molecular_function/biological_process/biological_process/molecular_function/biological_process/molecular_function/molecular_function/biological_process/molecular_function/biological_process/molecular_function/molecular_function/biological_process/biological_process/biological_process/molecular_function/biological_process/biological_process/…
novel_120	evm.model.Hic_asm_0.1497.1	evm.TU.Hic_asm_0.3779			GO:0046872/GO:0043169/GO:0043167/GO:0008270/GO:0046914/GO:0009987/GO:0008150/GO:0034645/GO:0009059/GO:1901576/GO:0044249/GO:0006807/GO:0044237/GO:0006355/GO:1903506/GO:2001141/GO:0051252/GO:0019219/GO:0009058/GO:2000112/GO:0010556/GO:0031326/GO:0010468/GO:0006351/GO:0097659/GO:0051171/GO:0009889/GO:0080090/GO:0060255/GO:0032774/GO:0044271/GO:0034641/GO:0019222/GO:0031323/GO:0050789/GO:1901362/GO:…	metal ion binding/cation binding/ion binding/zinc ion binding/transition metal ion binding/cellular process/biological_process/cellular macromolecule biosynthetic process/macromolecule biosynthetic process/organic substance biosynthetic process/cellular biosynthetic process/nitrogen compound metabolic process/cellular metabolic process/regulation of transcription, DNA-templated/regulation of nucl…	molecular_function/molecular_function/molecular_function/molecular_function/molecular_function/biological_process/biological_process/biological_process/biological_process/biological_process/biological_process/biological_process/biological_process/biological_process/biological_process/biological_process/biological_process/biological_process/biological_process/biological_process/biological_process/…
novel_120	evm.model.Hic_asm_0.1801.1	evm.TU.Hic_asm_0.762			GO:0006952/GO:0008150/GO:0044425/GO:0031224/GO:0050896/GO:0016021/GO:0006950/GO:0098542/GO:0051179/GO:0016020/GO:0005575/GO:0006810/GO:0051234/GO:0009617/GO:0042742/GO:0043207/GO:0051707/GO:0009605/GO:0009607/GO:0051704/GO:0016192/GO:0019867	defense response/biological_process/membrane part/intrinsic component of membrane/response to stimulus/integral component of membrane/response to stress/defense response to other organism/localization/membrane/cellular_component/transport/establishment of localization/response to bacterium/defense response to bacterium/response to external biotic stimulus/response to other organism/response to ex…	biological_process/biological_process/cellular_component/cellular_component/biological_process/cellular_component/biological_process/biological_process/biological_process/cellular_component/cellular_component/biological_process/biological_process/biological_process/biological_process/biological_process/biological_process/biological_process/biological_process/biological_process/biological_process/…
novel_120	evm.model.Hic_asm_0.3295.1	evm.TU.Hic_asm_0.3508			-	-	-
novel_120	evm.model.Hic_asm_1.2564.1.1	evm.TU.Hic_asm_1.3764			GO:0005575/GO:0030234/GO:0003674/GO:0030414/GO:0061134/GO:0098772/GO:0005576/GO:0004857	cellular_component/enzyme regulator activity/molecular_function/peptidase inhibitor activity/peptidase regulator activity/molecular function regulator/extracellular region/enzyme inhibitor activity	cellular_component/molecular_function/molecular_function/molecular_function/molecular_function/molecular_function/cellular_component/molecular_function
novel_120	evm.model.Hic_asm_1.818.1	evm.TU.Hic_asm_1.3535			GO:0043167/GO:0036094/GO:0000166/GO:1901265/GO:0005524/GO:0032559/GO:0030554/GO:0032553/GO:0035639/GO:0097367/GO:0001883/GO:0032549/GO:0032550/GO:0032555/GO:0001882/GO:0017076/GO:0043168/GO:0016787/GO:0003824/GO:0005488/GO:1901363/GO:0097159/GO:0003677/GO:0003674/GO:0003676	ion binding/small molecule binding/nucleotide binding/nucleoside phosphate binding/ATP binding/adenyl ribonucleotide binding/adenyl nucleotide binding/ribonucleotide binding/purine ribonucleoside triphosphate binding/carbohydrate derivative binding/purine nucleoside binding/ribonucleoside binding/purine ribonucleoside binding/purine ribonucleotide binding/nucleoside binding/purine nucleotide bind…	molecular_function/molecular_function/molecular_function/molecular_function/molecular_function/molecular_function/molecular_function/molecular_function/molecular_function/molecular_function/molecular_function/molecular_function/molecular_function/molecular_function/molecular_function/molecular_function/molecular_function/molecular_function/molecular_function/molecular_function/molecular_function/…
novel_120	evm.model.Hic_asm_10.3123.1	evm.TU.Hic_asm_10.1133			GO:0070011/GO:0044425/GO:0031224/GO:0016021/GO:0008233/GO:0004175/GO:0016787/GO:0016020/GO:0005575/GO:0003824/GO:0008236/GO:0017171/GO:0004252/GO:0003674	peptidase activity, acting on L-amino acid peptides/membrane part/intrinsic component of membrane/integral component of membrane/peptidase activity/endopeptidase activity/hydrolase activity/membrane/cellular_component/catalytic activity/serine-type peptidase activity/serine hydrolase activity/serine-type endopeptidase activity/molecular_function	molecular_function/cellular_component/cellular_component/cellular_component/molecular_function/molecular_function/molecular_function/cellular_component/cellular_component/molecular_function/molecular_function/molecular_function/molecular_function/molecular_function
novel_120	evm.model.Hic_asm_10.3310.1	evm.TU.Hic_asm_10.2490			GO:0043167/GO:0032065/GO:0051220/GO:0005938/GO:0032507/GO:0045185/GO:0051651/GO:0009987/GO:0008150/GO:0043168/GO:0051235/GO:0044763/GO:0005543/GO:0005623/GO:0044464/GO:0051179/GO:0008104/GO:0071944/GO:0005575/GO:0008289/GO:0044699/GO:0005622/GO:0044424/GO:0005488/GO:0065007/GO:0044444/GO:0005737/GO:0005515/GO:1902578/GO:0051641/GO:0033036/GO:0003674/GO:0034613/GO:0070727/GO:0065008	ion binding/cortical protein anchoring/cytoplasmic sequestering of protein/cell cortex/maintenance of protein location in cell/maintenance of protein location/maintenance of location in cell/cellular process/biological_process/anion binding/maintenance of location/single-organism cellular process/phospholipid binding/cell/cell part/localization/protein localization/cell periphery/cellular_compone…	molecular_function/biological_process/biological_process/cellular_component/biological_process/biological_process/biological_process/biological_process/biological_process/molecular_function/biological_process/biological_process/molecular_function/cellular_component/cellular_component/biological_process/biological_process/cellular_component/cellular_component/molecular_function/biological_process/…
novel_120	evm.model.Hic_asm_10.3406.1	evm.TU.Hic_asm_10.12			-	-	-
novel_120	evm.model.Hic_asm_12.2424.1	evm.TU.Hic_asm_12.2337			GO:0044425/GO:0031224/GO:0016021/GO:0016020/GO:0005575	membrane part/intrinsic component of membrane/integral component of membrane/membrane/cellular_component	cellular_component/cellular_component/cellular_component/cellular_component/cellular_component
novel_120	evm.model.Hic_asm_13.661.1	evm.TU.Hic_asm_13.1808			-	-	-
novel_120	evm.model.Hic_asm_14.1683.1	evm.TU.Hic_asm_14.2642			GO:0005488/GO:0005515/GO:0003674	binding/protein binding/molecular_function	molecular_function/molecular_function/molecular_function
novel_120	evm.model.Hic_asm_16.2201.1	evm.TU.Hic_asm_16.2503			-	-	-
novel_120	evm.model.Hic_asm_16.2213.1	evm.TU.Hic_asm_16.882			-	-	-
novel_120	evm.model.Hic_asm_17.3194.1	evm.TU.Hic_asm_17.1454			GO:0008150/GO:0001503/GO:0044707/GO:0032501/GO:0044699	biological_process/ossification/single-multicellular organism process/multicellular organismal process/single-organism process	biological_process/biological_process/biological_process/biological_process/biological_process
novel_120	evm.model.Hic_asm_18.2635.1	evm.TU.Hic_asm_18.1954			-	-	-
novel_120	evm.model.Hic_asm_2.3414.1	evm.TU.Hic_asm_2.437			-	-	-
novel_120	evm.model.Hic_asm_24.2718.1	evm.TU.Hic_asm_24.1901			GO:0009987/GO:0008150/GO:0006302/GO:0006807/GO:0050896/GO:0044237/GO:0044763/GO:0006950/GO:0051716/GO:0034641/GO:0005623/GO:0044464/GO:0016020/GO:0005575/GO:0044699/GO:1901360/GO:0006139/GO:0005622/GO:0006725/GO:0046483/GO:0090304/GO:0044424/GO:0005488/GO:1901363/GO:0097159/GO:0043226/GO:0071704/GO:0044260/GO:0044238/GO:0043229/GO:0003677/GO:0043231/GO:0043227/GO:0006281/GO:0008152/GO:0006310/GO:…	cellular process/biological_process/double-strand break repair/nitrogen compound metabolic process/response to stimulus/cellular metabolic process/single-organism cellular process/response to stress/cellular response to stimulus/cellular nitrogen compound metabolic process/cell/cell part/membrane/cellular_component/single-organism process/organic cyclic compound metabolic process/nucleobase-conta…	biological_process/biological_process/biological_process/biological_process/biological_process/biological_process/biological_process/biological_process/biological_process/biological_process/cellular_component/cellular_component/cellular_component/cellular_component/biological_process/biological_process/biological_process/cellular_component/biological_process/biological_process/biological_process/…
novel_120	evm.model.Hic_asm_26.1549.1.1	evm.TU.Hic_asm_26.182			GO:0016817/GO:0036094/GO:0000166/GO:1901265/GO:0016787/GO:0003824/GO:0005488/GO:1901363/GO:0097159/GO:0003674	hydrolase activity, acting on acid anhydrides/small molecule binding/nucleotide binding/nucleoside phosphate binding/hydrolase activity/catalytic activity/binding/heterocyclic compound binding/organic cyclic compound binding/molecular_function	molecular_function/molecular_function/molecular_function/molecular_function/molecular_function/molecular_function/molecular_function/molecular_function/molecular_function/molecular_function
novel_120	evm.model.Hic_asm_3.671.1	evm.TU.Hic_asm_3.2761			-	-	-
novel_120	evm.model.Hic_asm_32.1890.1	evm.TU.Hic_asm_32.1159			-	-	-
novel_120	evm.model.Hic_asm_32.1988.1	evm.TU.Hic_asm_32.1748			-	-	-
novel_120	evm.model.Hic_asm_33.647_evm.model.Hic_asm_33.648.1	evm.TU.Hic_asm_33.616			-	-	-
novel_120	evm.model.Hic_asm_37.1184.1	evm.TU.Hic_asm_37.575			GO:0009987/GO:0008150/GO:0034645/GO:0009059/GO:1901576/GO:0044249/GO:0006807/GO:0044237/GO:0009058/GO:0034641/GO:1901360/GO:0006139/GO:0006725/GO:0046483/GO:0090304/GO:0005488/GO:0071704/GO:0044260/GO:0044238/GO:0005515/GO:0008152/GO:0003674/GO:0006259/GO:0043170/GO:0006260/GO:0006270/GO:0006261	cellular process/biological_process/cellular macromolecule biosynthetic process/macromolecule biosynthetic process/organic substance biosynthetic process/cellular biosynthetic process/nitrogen compound metabolic process/cellular metabolic process/biosynthetic process/cellular nitrogen compound metabolic process/organic cyclic compound metabolic process/nucleobase-containing compound metabolic pro…	biological_process/biological_process/biological_process/biological_process/biological_process/biological_process/biological_process/biological_process/biological_process/biological_process/biological_process/biological_process/biological_process/biological_process/biological_process/molecular_function/biological_process/biological_process/biological_process/molecular_function/biological_process/…
novel_120	evm.model.Hic_asm_41.1286.1	evm.TU.Hic_asm_41.1271			-	-	-
novel_120	evm.model.Hic_asm_41.711.1	evm.TU.Hic_asm_41.1087			-	-	-
novel_120	evm.model.Hic_asm_5.286.1	evm.TU.Hic_asm_5.614			-	-	-
novel_120	evm.model.Hic_asm_6.2436.1.1	evm.TU.Hic_asm_6.2460			GO:0046872/GO:0043169/GO:0043167/GO:0000287/GO:0050662/GO:0036094/GO:0030976/GO:0048037/GO:0043168/GO:0019842/GO:1901681/GO:0003824/GO:0005488/GO:1901363/GO:0097159/GO:0003674	metal ion binding/cation binding/ion binding/magnesium ion binding/coenzyme binding/small molecule binding/thiamine pyrophosphate binding/cofactor binding/anion binding/vitamin binding/sulfur compound binding/catalytic activity/binding/heterocyclic compound binding/organic cyclic compound binding/molecular_function	molecular_function/molecular_function/molecular_function/molecular_function/molecular_function/molecular_function/molecular_function/molecular_function/molecular_function/molecular_function/molecular_function/molecular_function/molecular_function/molecular_function/molecular_function/molecular_function
novel_120	evm.model.Hic_asm_6.2936.1	evm.TU.Hic_asm_6.1216			-	-	-
novel_120	evm.model.Hic_asm_6.549.1.1	evm.TU.Hic_asm_6.1683			GO:0008150/GO:0051179/GO:0016020/GO:0005575/GO:0006810/GO:0051234/GO:0044699/GO:0006811/GO:1902578/GO:0044765/GO:0003674/GO:0005215/GO:0005230/GO:0022857/GO:0022892/GO:0022891/GO:0022836/GO:0015075/GO:0005216/GO:0022838/GO:0015267/GO:0022803/GO:0015276/GO:0022834	biological_process/localization/membrane/cellular_component/transport/establishment of localization/single-organism process/ion transport/single-organism localization/single-organism transport/molecular_function/transporter activity/extracellular ligand-gated ion channel activity/transmembrane transporter activity/substrate-specific transporter activity/substrate-specific transmembrane transporte…	biological_process/biological_process/cellular_component/cellular_component/biological_process/biological_process/biological_process/biological_process/biological_process/biological_process/molecular_function/molecular_function/molecular_function/molecular_function/molecular_function/molecular_function/molecular_function/molecular_function/molecular_function/molecular_function/molecular_function/…
novel_120	evm.model.Hic_asm_6.653.1	evm.TU.Hic_asm_6.638			GO:0046872/GO:0043169/GO:0043167/GO:0070838/GO:0072511/GO:0002115/GO:0051924/GO:2001256/GO:0010959/GO:0043269/GO:0009987/GO:0008150/GO:0034645/GO:0005789/GO:1902494/GO:0005783/GO:0044432/GO:0042175/GO:0006816/GO:0009059/GO:1901576/GO:0061695/GO:0044249/GO:0030001/GO:0006807/GO:0070011/GO:0051049/GO:0016591/GO:0044425/GO:0031224/GO:0005672/GO:0044237/GO:0016021/GO:0009058/GO:0012505/GO:0006351/GO:…	metal ion binding/cation binding/ion binding/divalent metal ion transport/divalent inorganic cation transport/store-operated calcium entry/regulation of calcium ion transport/regulation of store-operated calcium entry/regulation of metal ion transport/regulation of ion transport/cellular process/biological_process/cellular macromolecule biosynthetic process/endoplasmic reticulum membrane/catalyti…	molecular_function/molecular_function/molecular_function/biological_process/biological_process/biological_process/biological_process/biological_process/biological_process/biological_process/biological_process/biological_process/biological_process/cellular_component/cellular_component/cellular_component/cellular_component/cellular_component/biological_process/biological_process/biological_process/…
novel_120	evm.model.Hic_asm_7.2113.1	evm.TU.Hic_asm_7.1229			-	-	-
novel_120	evm.model.Hic_asm_7.2915.1.1	evm.TU.Hic_asm_7.2417			GO:0016667/GO:0016817/GO:0016818/GO:0016462/GO:0003924/GO:0015035/GO:0015036/GO:0017111/GO:0016787/GO:0003824/GO:0016491/GO:0003674	oxidoreductase activity, acting on a sulfur group of donors/hydrolase activity, acting on acid anhydrides/hydrolase activity, acting on acid anhydrides, in phosphorus-containing anhydrides/pyrophosphatase activity/GTPase activity/protein disulfide oxidoreductase activity/disulfide oxidoreductase activity/nucleoside-triphosphatase activity/hydrolase activity/catalytic activity/oxidoreductase activ…	molecular_function/molecular_function/molecular_function/molecular_function/molecular_function/molecular_function/molecular_function/molecular_function/molecular_function/molecular_function/molecular_function/molecular_function
novel_120	evm.model.Hic_asm_8.564.1	evm.TU.Hic_asm_8.2511			GO:0008150/GO:0055114/GO:0044699/GO:0003824/GO:0016491/GO:0008152/GO:0003674/GO:0044710	biological_process/oxidation-reduction process/single-organism process/catalytic activity/oxidoreductase activity/metabolic process/molecular_function/single-organism metabolic process	biological_process/biological_process/biological_process/molecular_function/molecular_function/biological_process/molecular_function/biological_process
novel_22	evm.model.Hic_asm_0.1721.1	evm.TU.Hic_asm_0.635			GO:0015114/GO:0015321/GO:0044341/GO:0006817/GO:0006820/GO:0003729/GO:0044822/GO:0008150/GO:0015103/GO:0008509/GO:0015698/GO:0051179/GO:0016020/GO:0005575/GO:0006810/GO:0051234/GO:0044699/GO:0006811/GO:0005488/GO:1901363/GO:0097159/GO:1902578/GO:0044765/GO:0003723/GO:0003674/GO:0003676/GO:0005215/GO:0022857/GO:0022892/GO:0022891/GO:0015075	phosphate ion transmembrane transporter activity/sodium-dependent phosphate transmembrane transporter activity/sodium-dependent phosphate transport/phosphate ion transport/anion transport/mRNA binding/poly(A) RNA binding/biological_process/inorganic anion transmembrane transporter activity/anion transmembrane transporter activity/inorganic anion transport/localization/membrane/cellular_component/…	molecular_function/molecular_function/biological_process/biological_process/biological_process/molecular_function/molecular_function/biological_process/molecular_function/molecular_function/biological_process/biological_process/cellular_component/cellular_component/biological_process/biological_process/biological_process/biological_process/molecular_function/molecular_function/molecular_function/…
novel_22	evm.model.Hic_asm_0.2840.1	evm.TU.Hic_asm_0.1620			GO:0008654/GO:0008610/GO:0045017/GO:0006644/GO:0008092/GO:0009987/GO:0008150/GO:0034645/GO:0005789/GO:0005783/GO:0044432/GO:0044255/GO:0042175/GO:0009059/GO:1901576/GO:0044249/GO:0019637/GO:0044425/GO:0031224/GO:0046486/GO:0044237/GO:0044711/GO:0044763/GO:0016021/GO:0006629/GO:0009058/GO:0003779/GO:0012505/GO:0006497/GO:0006506/GO:0006661/GO:0042158/GO:0046474/GO:0031090/GO:0005623/GO:0044464/GO:…	phospholipid biosynthetic process/lipid biosynthetic process/glycerolipid biosynthetic process/phospholipid metabolic process/cytoskeletal protein binding/cellular process/biological_process/cellular macromolecule biosynthetic process/endoplasmic reticulum membrane/endoplasmic reticulum/endoplasmic reticulum part/cellular lipid metabolic process/nuclear outer membrane-endoplasmic reticulum membra…	biological_process/biological_process/biological_process/biological_process/molecular_function/biological_process/biological_process/biological_process/cellular_component/cellular_component/cellular_component/biological_process/cellular_component/biological_process/biological_process/biological_process/biological_process/cellular_component/cellular_component/biological_process/biological_process/…
novel_22	evm.model.Hic_asm_10.1663.1	evm.TU.Hic_asm_10.854			-	-	-
novel_22	evm.model.Hic_asm_11.3418.1	evm.TU.Hic_asm_11.1647			GO:0006952/GO:0008150/GO:0050896/GO:0006950/GO:0005488/GO:0005515/GO:0003674	defense response/biological_process/response to stimulus/response to stress/binding/protein binding/molecular_function	biological_process/biological_process/biological_process/biological_process/molecular_function/molecular_function/molecular_function
novel_22	evm.model.Hic_asm_16.1197.1	evm.TU.Hic_asm_16.610			-	-	-
novel_22	evm.model.Hic_asm_17.3507.1	evm.TU.Hic_asm_17.2588			GO:0044425/GO:0031224/GO:0016021/GO:0016020/GO:0005575	membrane part/intrinsic component of membrane/integral component of membrane/membrane/cellular_component	cellular_component/cellular_component/cellular_component/cellular_component/cellular_component
novel_22	evm.model.Hic_asm_18.2635.1	evm.TU.Hic_asm_18.1954			-	-	-
novel_22	evm.model.Hic_asm_19.2171.1	evm.TU.Hic_asm_19.1854			GO:0043167/GO:0036094/GO:0000166/GO:1901265/GO:0005524/GO:0032559/GO:0030554/GO:0032553/GO:0035639/GO:0097367/GO:0001883/GO:0032549/GO:0032550/GO:0032555/GO:0001882/GO:0017076/GO:0009987/GO:0030983/GO:0008150/GO:0043168/GO:0006298/GO:0006807/GO:0050896/GO:0044237/GO:0044763/GO:0003690/GO:0006950/GO:0051716/GO:0034641/GO:0043566/GO:0044699/GO:1901360/GO:0006139/GO:0006725/GO:0046483/GO:0090304/GO:…	ion binding/small molecule binding/nucleotide binding/nucleoside phosphate binding/ATP binding/adenyl ribonucleotide binding/adenyl nucleotide binding/ribonucleotide binding/purine ribonucleoside triphosphate binding/carbohydrate derivative binding/purine nucleoside binding/ribonucleoside binding/purine ribonucleoside binding/purine ribonucleotide binding/nucleoside binding/purine nucleotide bind…	molecular_function/molecular_function/molecular_function/molecular_function/molecular_function/molecular_function/molecular_function/molecular_function/molecular_function/molecular_function/molecular_function/molecular_function/molecular_function/molecular_function/molecular_function/molecular_function/biological_process/molecular_function/biological_process/molecular_function/biological_process/…
novel_22	evm.model.Hic_asm_22.912.1	evm.TU.Hic_asm_22.195			GO:0043066/GO:0043069/GO:0060548/GO:0043241/GO:0032984/GO:0031554/GO:0031555/GO:0031556/GO:0022411/GO:0006915/GO:0012501/GO:0006353/GO:0008219/GO:0016265/GO:0048523/GO:0010941/GO:0042981/GO:0043067/GO:0043244/GO:0048519/GO:0009987/GO:0008150/GO:0034645/GO:0009059/GO:1901576/GO:0044249/GO:0006807/GO:0044237/GO:0006355/GO:1903506/GO:2001141/GO:0044763/GO:0051252/GO:0019219/GO:0009058/GO:2000112/GO:…	negative regulation of apoptotic process/negative regulation of programmed cell death/negative regulation of cell death/protein complex disassembly/macromolecular complex disassembly/regulation of DNA-templated transcription, termination/transcriptional attenuation/transcriptional attenuation by ribosome/cellular component disassembly/apoptotic process/programmed cell death/DNA-templated transcri…	biological_process/biological_process/biological_process/biological_process/biological_process/biological_process/biological_process/biological_process/biological_process/biological_process/biological_process/biological_process/biological_process/biological_process/biological_process/biological_process/biological_process/biological_process/biological_process/biological_process/biological_process/…
novel_22	evm.model.Hic_asm_29.667.1	evm.TU.Hic_asm_29.726			GO:0008150/GO:0070011/GO:0008233/GO:0004175/GO:0016787/GO:0003824/GO:0071704/GO:0044238/GO:0008236/GO:0017171/GO:0004252/GO:0006508/GO:0008152/GO:0003674/GO:0043170/GO:0019538	biological_process/peptidase activity, acting on L-amino acid peptides/peptidase activity/endopeptidase activity/hydrolase activity/catalytic activity/organic substance metabolic process/primary metabolic process/serine-type peptidase activity/serine hydrolase activity/serine-type endopeptidase activity/proteolysis/metabolic process/molecular_function/macromolecule metabolic process/protein metab…	biological_process/molecular_function/molecular_function/molecular_function/molecular_function/molecular_function/biological_process/biological_process/molecular_function/molecular_function/molecular_function/biological_process/biological_process/molecular_function/biological_process/biological_process
novel_22	evm.model.Hic_asm_3.3061.1	evm.TU.Hic_asm_3.2772			GO:0046872/GO:0043169/GO:0043167/GO:0008270/GO:0046914/GO:0005488/GO:0003674	metal ion binding/cation binding/ion binding/zinc ion binding/transition metal ion binding/binding/molecular_function	molecular_function/molecular_function/molecular_function/molecular_function/molecular_function/molecular_function/molecular_function
novel_22	evm.model.Hic_asm_3.3467.1	evm.TU.Hic_asm_3.1771			-	-	-
novel_22	evm.model.Hic_asm_38.878.1	evm.TU.Hic_asm_38.1798			GO:0006486/GO:0043413/GO:0070085/GO:0009101/GO:0009100/GO:0009987/GO:0008150/GO:0034645/GO:0009059/GO:1901576/GO:0044249/GO:0016757/GO:0044237/GO:0044763/GO:0009058/GO:0008417/GO:1901135/GO:0016020/GO:0005575/GO:0016740/GO:0044699/GO:0003824/GO:0016758/GO:0071704/GO:0044260/GO:0044238/GO:0044267/GO:1901137/GO:0044723/GO:0006464/GO:0036211/GO:0005975/GO:0043412/GO:0008152/GO:0003674/GO:0043170/GO:…	protein glycosylation/macromolecule glycosylation/glycosylation/glycoprotein biosynthetic process/glycoprotein metabolic process/cellular process/biological_process/cellular macromolecule biosynthetic process/macromolecule biosynthetic process/organic substance biosynthetic process/cellular biosynthetic process/transferase activity, transferring glycosyl groups/cellular metabolic process/single-o…	biological_process/biological_process/biological_process/biological_process/biological_process/biological_process/biological_process/biological_process/biological_process/biological_process/biological_process/molecular_function/biological_process/biological_process/biological_process/molecular_function/biological_process/cellular_component/cellular_component/molecular_function/biological_process/…
novel_22	evm.model.Hic_asm_39.550.1	evm.TU.Hic_asm_39.1168			GO:0005179/GO:0007591/GO:0008255/GO:0018990/GO:0022404/GO:0042303/GO:0008144/GO:0007186/GO:0004674/GO:0005184/GO:0016779/GO:0009987/GO:0007218/GO:0008150/GO:0004672/GO:0007165/GO:0050896/GO:0044700/GO:0044707/GO:0023052/GO:0044763/GO:0007154/GO:0003887/GO:0034061/GO:0051716/GO:0005102/GO:0032501/GO:0050789/GO:0016773/GO:0016740/GO:0044699/GO:0003824/GO:0050794/GO:0005488/GO:0065007/GO:0016301/GO:…	hormone activity/molting cycle, chitin-based cuticle/ecdysis-triggering hormone activity/ecdysis, chitin-based cuticle/molting cycle process/molting cycle/drug binding/G-protein coupled receptor signaling pathway/protein serine/threonine kinase activity/neuropeptide hormone activity/nucleotidyltransferase activity/cellular process/neuropeptide signaling pathway/biological_process/protein kinase a…	molecular_function/biological_process/molecular_function/biological_process/biological_process/biological_process/molecular_function/biological_process/molecular_function/molecular_function/molecular_function/biological_process/biological_process/biological_process/molecular_function/biological_process/biological_process/biological_process/biological_process/biological_process/biological_process/…
novel_22	evm.model.Hic_asm_39.821.1	evm.TU.Hic_asm_39.965			GO:0043167/GO:0032990/GO:0048858/GO:0045502/GO:0042803/GO:0030030/GO:0036094/GO:0008134/GO:0042221/GO:0000166/GO:1901265/GO:0042802/GO:0000902/GO:0032989/GO:0000904/GO:0007409/GO:0007411/GO:0048667/GO:0048812/GO:0061564/GO:0097485/GO:0032553/GO:0030182/GO:0031175/GO:0048666/GO:0048699/GO:0022008/GO:0007399/GO:0035639/GO:0097367/GO:0001883/GO:0032549/GO:0032550/GO:0032555/GO:0001882/GO:0009653/GO:…	ion binding/cell part morphogenesis/cell projection morphogenesis/dynein binding/protein homodimerization activity/cell projection organization/small molecule binding/transcription factor binding/response to chemical/nucleotide binding/nucleoside phosphate binding/identical protein binding/cell morphogenesis/cellular component morphogenesis/cell morphogenesis involved in differentiation/axonogene…	molecular_function/biological_process/biological_process/molecular_function/molecular_function/biological_process/molecular_function/molecular_function/biological_process/molecular_function/molecular_function/molecular_function/biological_process/biological_process/biological_process/biological_process/biological_process/biological_process/biological_process/biological_process/biological_process/…
novel_22	evm.model.Hic_asm_7.2586.1.1	evm.TU.Hic_asm_7.1025			GO:0046872/GO:0043169/GO:0043167/GO:0008270/GO:0046914/GO:0005488/GO:0003674	metal ion binding/cation binding/ion binding/zinc ion binding/transition metal ion binding/binding/molecular_function	molecular_function/molecular_function/molecular_function/molecular_function/molecular_function/molecular_function/molecular_function
cte-miR-1175-3p	evm.model.Hic_asm_14.2004.1	evm.TU.Hic_asm_14.1226			-	-	-
cte-miR-1175-3p	evm.model.Hic_asm_19.853.2.1	evm.TU.Hic_asm_19.305			GO:0009987/GO:0008150/GO:0044425/GO:0031224/GO:0044763/GO:0016021/GO:0055085/GO:0051179/GO:0016020/GO:0005575/GO:0006810/GO:0051234/GO:0044699/GO:1902578/GO:0044765/GO:0003674/GO:0005215/GO:0022857	cellular process/biological_process/membrane part/intrinsic component of membrane/single-organism cellular process/integral component of membrane/transmembrane transport/localization/membrane/cellular_component/transport/establishment of localization/single-organism process/single-organism localization/single-organism transport/molecular_function/transporter activity/transmembrane transporter act…	biological_process/biological_process/cellular_component/cellular_component/biological_process/cellular_component/biological_process/biological_process/cellular_component/cellular_component/biological_process/biological_process/biological_process/biological_process/biological_process/molecular_function/molecular_function/molecular_function
cte-miR-1175-3p	evm.model.Hic_asm_3.1750.1	evm.TU.Hic_asm_3.3928			GO:0004514/GO:0009435/GO:0019674/GO:0019359/GO:0019363/GO:0072525/GO:0006732/GO:0009987/GO:0008150/GO:0051186/GO:1901576/GO:0044249/GO:0006807/GO:0019637/GO:0016757/GO:0019362/GO:0046496/GO:0044237/GO:0044711/GO:0044763/GO:0072524/GO:0009058/GO:0006733/GO:1901564/GO:0044271/GO:0034641/GO:0090407/GO:0055086/GO:0016763GO:1901362/GO:0034654/GO:0016740/GO:0044699/GO:1901360/GO:0006139/GO:0003824/GO:0…	nicotinate-nucleotide diphosphorylase (carboxylating) activity/NAD biosynthetic process/NAD metabolic process/nicotinamide nucleotide biosynthetic process/pyridine nucleotide biosynthetic process/pyridine-containing compound biosynthetic process/coenzyme metabolic process/cellular process/biological_process/cofactor metabolic process/organic substance biosynthetic process/cellular biosynthetic pr…	molecular_function/biological_process/biological_process/biological_process/biological_process/biological_process/biological_process/biological_process/biological_process/biological_process/biological_process/biological_process/biological_process/biological_process/molecular_function/biological_process/biological_process/biological_process/biological_process/biological_process/biological_process/…
cte-miR-1175-3p	evm.model.Hic_asm_36.1345.1	evm.TU.Hic_asm_36.1235			GO:0046872/GO:0043169/GO:0043167/GO:0008270/GO:0046914/GO:0005488/GO:0005515/GO:0003674	metal ion binding/cation binding/ion binding/zinc ion binding/transition metal ion binding/binding/protein binding/molecular_function	molecular_function/molecular_function/molecular_function/molecular_function/molecular_function/molecular_function/molecular_function/molecular_function
cte-miR-1175-3p	evm.model.Hic_asm_36.1881.1	evm.TU.Hic_asm_36.643			GO:0004514/GO:0009435/GO:0019674/GO:0019359/GO:0019363/GO:0072525/GO:0006732/GO:0009987/GO:0008150/GO:0051186/GO:1901576/GO:0044249/GO:0006807/GO:0019637/GO:0016757/GO:0019362/GO:0046496/GO:0044237/GO:0044711/GO:0044763/GO:0072524/GO:0009058/GO:0006733/GO:1901564/GO:0044271/GO:0034641/GO:0090407/GO:0055086/GO:0016763/GO:1901362/GO:0034654/GO:0016740/GO:0044699/GO:1901360/GO:0006139/GO:0003824/GO:…	nicotinate-nucleotide diphosphorylase (carboxylating) activity/NAD biosynthetic process/NAD metabolic process/nicotinamide nucleotide biosynthetic process/pyridine nucleotide biosynthetic process/pyridine-containing compound biosynthetic process/coenzyme metabolic process/cellular process/biological_process/cofactor metabolic process/organic substance biosynthetic process/cellular biosynthetic pr…	molecular_function/biological_process/biological_process/biological_process/biological_process/biological_process/biological_process/biological_process/biological_process/biological_process/biological_process/biological_process/biological_process/biological_process/molecular_function/biological_process/biological_process/biological_process/biological_process/biological_process/biological_process/…
cte-miR-1175-3p	evm.model.Hic_asm_37.125.1	evm.TU.Hic_asm_37.1174_evm.TU.Hic_asm_37.1175			GO:0008610/GO:0004144/GO:0016411/GO:0045017/GO:0009987/GO:0008150/GO:0044255/GO:1901576/GO:0044249/GO:0046486/GO:0044237/GO:0044711/GO:0044763/GO:0006629/GO:0009058/GO:0008374/GO:0016740/GO:0044699/GO:0003824/GO:0071704/GO:0044238/GO:0008152/GO:0003674/GO:0044710/GO:0016746/GO:0016747	lipid biosynthetic process/diacylglycerol O-acyltransferase activity/acylglycerol O-acyltransferase activity/glycerolipid biosynthetic process/cellular process/biological_process/cellular lipid metabolic process/organic substance biosynthetic process/cellular biosynthetic process/glycerolipid metabolic process/cellular metabolic process/single-organism biosynthetic process/single-organism cellula…	biological_process/molecular_function/molecular_function/biological_process/biological_process/biological_process/biological_process/biological_process/biological_process/biological_process/biological_process/biological_process/biological_process/biological_process/biological_process/molecular_function/molecular_function/biological_process/molecular_function/biological_process/biological_process/…
cte-miR-1175-3p	evm.model.Hic_asm_4.2335.1	evm.TU.Hic_asm_4.1069			-	-	-
cte-miR-1175-3p	evm.model.Hic_asm_5.595.1	evm.TU.Hic_asm_5.3677			GO:0016787/GO:0003824/GO:0003674	hydrolase activity/catalytic activity/molecular_function	molecular_function/molecular_function/molecular_function
cte-miR-1175-3p	evm.model.Hic_asm_7.2417.1	evm.TU.Hic_asm_7.2598			-	-	-
novel_44	evm.model.Hic_asm_23.2130.1	evm.TU.Hic_asm_23.1236			GO:0005198/GO:0042302/GO:0003674	structural molecule activity/structural constituent of cuticle/molecular_function	molecular_function/molecular_function/molecular_function
novel_44	evm.model.Hic_asm_25.864.1	evm.TU.Hic_asm_25.414			-	-	-
novel_44	evm.model.Hic_asm_26.1032.1	evm.TU.Hic_asm_26.2689			GO:0005488/GO:0005515/GO:0003674	binding/protein binding/molecular_function	molecular_function/molecular_function/molecular_function
novel_44	evm.model.Hic_asm_27.505.1	evm.TU.Hic_asm_27.2377			-	-	-
novel_44	evm.model.Hic_asm_30.1574.1	evm.TU.Hic_asm_30.1845			GO:0004150/GO:0016832/GO:0006575/GO:0006732/GO:0006760/GO:0009987/GO:0008150/GO:0042558/GO:0051186/GO:0043603/GO:0006807/GO:0016830/GO:0044237/GO:0044763/GO:0043436/GO:0006520/GO:0006082/GO:1901564/GO:0034641/GO:1901605/GO:0044699/GO:1901360/GO:0003824/GO:0006725/GO:0046483/GO:0019752/GO:0005488/GO:0044281/GO:1901363/GO:0097159/GO:0071704/GO:0044238/GO:0008152/GO:0003674/GO:0044710/GO:0016829/GO:…	dihydroneopterin aldolase activity/aldehyde-lyase activity/cellular modified amino acid metabolic process/coenzyme metabolic process/folic acid-containing compound metabolic process/cellular process/biological_process/pteridine-containing compound metabolic process/cofactor metabolic process/cellular amide metabolic process/nitrogen compound metabolic process/carbon-carbon lyase activity/cellular…	molecular_function/molecular_function/biological_process/biological_process/biological_process/biological_process/biological_process/biological_process/biological_process/biological_process/biological_process/molecular_function/biological_process/biological_process/biological_process/biological_process/biological_process/biological_process/biological_process/biological_process/biological_process/…
novel_44	evm.model.Hic_asm_41.1170.1	evm.TU.Hic_asm_41.1319			GO:0008092/GO:0009987/GO:0008150/GO:0007010/GO:0003779/GO:0005488/GO:0005515/GO:0003674/GO:0016043/GO:0071840/GO:0006996	cytoskeletal protein binding/cellular process/biological_process/cytoskeleton organization/actin binding/binding/protein binding/molecular_function/cellular component organization/cellular component organization or biogenesis/organelle organization	molecular_function/biological_process/biological_process/biological_process/molecular_function/molecular_function/molecular_function/molecular_function/biological_process/biological_process/biological_process
novel_44	evm.model.Hic_asm_6.735.1	evm.TU.Hic_asm_6.669			-	-	-
novel_44	evm.model.Hic_asm_7.2855.1	evm.TU.Hic_asm_7.1758			-	-	-
tcf-miR-1175-3p	evm.model.Hic_asm_19.853.2.1	evm.TU.Hic_asm_19.305			GO:0009987/GO:0008150/GO:0044425/GO:0031224/GO:0044763/GO:0016021/GO:0055085/GO:0051179/GO:0016020/GO:0005575/GO:0006810/GO:0051234/GO:0044699/GO:1902578/GO:0044765/GO:0003674/GO:0005215/GO:0022857	cellular process/biological_process/membrane part/intrinsic component of membrane/single-organism cellular process/integral component of membrane/transmembrane transport/localization/membrane/cellular_component/transport/establishment of localization/single-organism process/single-organism localization/single-organism transport/molecular_function/transporter activity/transmembrane transporter act…	biological_process/biological_process/cellular_component/cellular_component/biological_process/cellular_component/biological_process/biological_process/cellular_component/cellular_component/biological_process/biological_process/biological_process/biological_process/biological_process/molecular_function/molecular_function/molecular_function
tcf-miR-1175-3p	evm.model.Hic_asm_21.1331.1	evm.TU.Hic_asm_21.2165			GO:0098803/GO:0005746/GO:0070469/GO:1990204/GO:0005750/GO:0006122/GO:0045275/GO:1902495/GO:1990351/GO:0045333/GO:0015980/GO:0042775/GO:0070069/GO:0009987/GO:0008150/GO:1902494/GO:0006091/GO:0006807/GO:0019637/GO:0044425/GO:0031224/GO:0098800/GO:0044237/GO:0006119/GO:0042773/GO:0044763/GO:0016021/GO:0022904/GO:0098796/GO:1901564/GO:0034641/GO:0031090/GO:0098798/GO:0005623/GO:0044464/GO:1901135/GO:…	respiratory chain complex/mitochondrial respiratory chain/respiratory chain/oxidoreductase complex/mitochondrial respiratory chain complex III/mitochondrial electron transport, ubiquinol to cytochrome c/respiratory chain complex III/transmembrane transporter complex/transporter complex/cellular respiration/energy derivation by oxidation of organic compounds/mitochondrial ATP synthesis coupled ele…	cellular_component/cellular_component/cellular_component/cellular_component/cellular_component/biological_process/cellular_component/cellular_component/cellular_component/biological_process/biological_process/biological_process/cellular_component/biological_process/biological_process/cellular_component/biological_process/biological_process/biological_process/cellular_component/cellular_component/…
tcf-miR-1175-3p	evm.model.Hic_asm_36.1345.1	evm.TU.Hic_asm_36.1235			GO:0046872/GO:0043169/GO:0043167/GO:0008270/GO:0046914/GO:0005488/GO:0005515/GO:0003674	metal ion binding/cation binding/ion binding/zinc ion binding/transition metal ion binding/binding/protein binding/molecular_function	molecular_function/molecular_function/molecular_function/molecular_function/molecular_function/molecular_function/molecular_function/molecular_function
tcf-miR-1175-3p	evm.model.Hic_asm_36.1881.1	evm.TU.Hic_asm_36.643			GO:0004514/GO:0009435/GO:0019674/GO:0019359/GO:0019363/GO:0072525/GO:0006732/GO:0009987/GO:0008150/GO:0051186/GO:1901576/GO:0044249/GO:0006807/GO:0019637/GO:0016757/GO:0019362/GO:0046496/GO:0044237/GO:0044711/GO:0044763/GO:0072524/GO:0009058/GO:0006733/GO:1901564/GO:0044271/GO:0034641/GO:0090407/GO:0055086/GO:0016763/GO:1901362/GO:0034654/GO:0016740/GO:0044699/GO:1901360/GO:0006139/GO:0003824/GO:…	nicotinate-nucleotide diphosphorylase (carboxylating) activity/NAD biosynthetic process/NAD metabolic process/nicotinamide nucleotide biosynthetic process/pyridine nucleotide biosynthetic process/pyridine-containing compound biosynthetic process/coenzyme metabolic process/cellular process/biological_process/cofactor metabolic process/organic substance biosynthetic process/cellular biosynthetic pr…	molecular_function/biological_process/biological_process/biological_process/biological_process/biological_process/biological_process/biological_process/biological_process/biological_process/biological_process/biological_process/biological_process/biological_process/molecular_function/biological_process/biological_process/biological_process/biological_process/biological_process/biological_process/…
tcf-miR-1175-3p	evm.model.Hic_asm_37.125.1	evm.TU.Hic_asm_37.1174_evm.TU.Hic_asm_37.1175			GO:0008610/GO:0004144/GO:0016411/GO:0045017/GO:0009987/GO:0008150/GO:0044255/GO:1901576/GO:0044249/GO:0046486/GO:0044237/GO:0044711/GO:0044763/GO:0006629/GO:0009058/GO:0008374/GO:0016740/GO:0044699/GO:0003824/GO:0071704/GO:0044238/GO:0008152/GO:0003674/GO:0044710/GO:0016746/GO:0016747	lipid biosynthetic process/diacylglycerol O-acyltransferase activity/acylglycerol O-acyltransferase activity/glycerolipid biosynthetic process/cellular process/biological_process/cellular lipid metabolic process/organic substance biosynthetic process/cellular biosynthetic process/glycerolipid metabolic process/cellular metabolic process/single-organism biosynthetic process/single-organism cellula…	biological_process/molecular_function/molecular_function/biological_process/biological_process/biological_process/biological_process/biological_process/biological_process/biological_process/biological_process/biological_process/biological_process/biological_process/biological_process/molecular_function/molecular_function/biological_process/molecular_function/biological_process/biological_process/…
tcf-miR-1175-3p	evm.model.Hic_asm_4.2335.1	evm.TU.Hic_asm_4.1069			-	-	-
tcf-miR-1175-3p	evm.model.Hic_asm_7.2417.1	evm.TU.Hic_asm_7.2598			-	-	-
tcf-miR-1175-3p	evm.model.Hic_asm_9.1804.1	evm.TU.Hic_asm_9.1706			GO:0043167/GO:0036094/GO:0000166/GO:1901265/GO:0005524/GO:0032559/GO:0030554/GO:0032553/GO:0035639/GO:0097367/GO:0001883/GO:0032549/GO:0032550/GO:0032555/GO:0001882/GO:0017076/GO:0009987/GO:0008150/GO:0043168/GO:0004672/GO:0044237/GO:0016020/GO:0005575/GO:0016773/GO:0016740/GO:0003824/GO:0005488/GO:0006793/GO:1901363/GO:0097159/GO:0071704/GO:0044260/GO:0044238/GO:0016301/GO:0016772/GO:0044267/GO:…	ion binding/small molecule binding/nucleotide binding/nucleoside phosphate binding/ATP binding/adenyl ribonucleotide binding/adenyl nucleotide binding/ribonucleotide binding/purine ribonucleoside triphosphate binding/carbohydrate derivative binding/purine nucleoside binding/ribonucleoside binding/purine ribonucleoside binding/purine ribonucleotide binding/nucleoside binding/purine nucleotide bind…	molecular_function/molecular_function/molecular_function/molecular_function/molecular_function/molecular_function/molecular_function/molecular_function/molecular_function/molecular_function/molecular_function/molecular_function/molecular_function/molecular_function/molecular_function/molecular_function/biological_process/biological_process/molecular_function/molecular_function/biological_process/…
dme-miR-315-5p	evm.model.Hic_asm_11.3017.1	evm.TU.Hic_asm_11.904			GO:0005488/GO:0005515/GO:0003674	binding/protein binding/molecular_function	molecular_function/molecular_function/molecular_function
dme-miR-315-5p	evm.model.Hic_asm_11.994.1	evm.TU.Hic_asm_11.1081			-	-	-
dme-miR-315-5p	evm.model.Hic_asm_12.2848.1	evm.TU.Hic_asm_12.2182			GO:0005198/GO:0003735/GO:0005488/GO:0005515/GO:0003674	structural molecule activity/structural constituent of ribosome/binding/protein binding/molecular_function	molecular_function/molecular_function/molecular_function/molecular_function/molecular_function
dme-miR-315-5p	evm.model.Hic_asm_13.20.1	evm.TU.Hic_asm_13.672			-	-	-
dme-miR-315-5p	evm.model.Hic_asm_13.2790.1	evm.TU.Hic_asm_13.2118			-	-	-
dme-miR-315-5p	evm.model.Hic_asm_16.1758.1	evm.TU.Hic_asm_16.1415			GO:0046872/GO:0043169/GO:0043167/GO:0016667/GO:0008150/GO:0016668/GO:0047134/GO:0005623/GO:0044464/GO:0055114/GO:0005575/GO:0044699/GO:0005622/GO:0003824/GO:0044424/GO:0005488/GO:1901363/GO:0097159/GO:0043226/GO:0043229/GO:0003677/GO:0016491/GO:0016651/GO:0043231/GO:0043227/GO:0008152/GO:0003674/GO:0044710/GO:0003676/GO:0005634	metal ion binding/cation binding/ion binding/oxidoreductase activity, acting on a sulfur group of donors/biological_process/oxidoreductase activity, acting on a sulfur group of donors, NAD(P) as acceptor/protein-disulfide reductase activity/cell/cell part/oxidation-reduction process/cellular_component/single-organism process/intracellular/catalytic activity/intracellular part/binding/heterocyclic…	molecular_function/molecular_function/molecular_function/molecular_function/biological_process/molecular_function/molecular_function/cellular_component/cellular_component/biological_process/cellular_component/biological_process/cellular_component/molecular_function/cellular_component/molecular_function/molecular_function/molecular_function/cellular_component/cellular_component/molecular_function/…
dme-miR-315-5p	evm.model.Hic_asm_17.2598.1	evm.TU.Hic_asm_17.980			GO:0016779/GO:0009987/GO:0008150/GO:0034645/GO:0009059/GO:1901576/GO:0034062/GO:0044249/GO:0006807/GO:0044237/GO:0003899/GO:0009058/GO:0006351/GO:0097659/GO:0032774/GO:0044271/GO:0034641/GO:1901362/GO:0034654/GO:0016740/GO:1901360/GO:0006139/GO:0010467/GO:0003824/GO:0006725/GO:0018130/GO:0046483/GO:0090304/GO:0005488/GO:0016070/GO:0019438/GO:1901363/GO:0097159/GO:0071704/GO:0044260/GO:0044238/GO:…	nucleotidyltransferase activity/cellular process/biological_process/cellular macromolecule biosynthetic process/macromolecule biosynthetic process/organic substance biosynthetic process/RNA polymerase activity/cellular biosynthetic process/nitrogen compound metabolic process/cellular metabolic process/DNA-directed RNA polymerase activity/biosynthetic process/transcription, DNA-templated/nucleic a…	molecular_function/biological_process/biological_process/biological_process/biological_process/biological_process/molecular_function/biological_process/biological_process/biological_process/molecular_function/biological_process/biological_process/biological_process/biological_process/biological_process/biological_process/biological_process/biological_process/molecular_function/biological_process/…
dme-miR-315-5p	evm.model.Hic_asm_18.1494.1	evm.TU.Hic_asm_18.1504			GO:0043167/GO:0070838/GO:0072511/GO:0016817/GO:0036094/GO:0015093/GO:0015684/GO:0000166/GO:1901265/GO:0016818/GO:0005381/GO:0005524/GO:0006826/GO:0032559/GO:0007186/GO:0030554/GO:0032553/GO:0016462/GO:0035639/GO:0097367/GO:0001883/GO:0032549/GO:0032550/GO:0032555/GO:0001882/GO:0017076/GO:0009987/GO:0008150/GO:0043168/GO:0003924/GO:0046915/GO:0030001/GO:0000041/GO:0006807/GO:0032403/GO:0007165/GO:…	ion binding/divalent metal ion transport/divalent inorganic cation transport/hydrolase activity, acting on acid anhydrides/small molecule binding/ferrous iron transmembrane transporter activity/ferrous iron transport/nucleotide binding/nucleoside phosphate binding/hydrolase activity, acting on acid anhydrides, in phosphorus-containing anhydrides/iron ion transmembrane transporter activity/ATP bin…	molecular_function/biological_process/biological_process/molecular_function/molecular_function/molecular_function/biological_process/molecular_function/molecular_function/molecular_function/molecular_function/molecular_function/biological_process/molecular_function/biological_process/molecular_function/molecular_function/molecular_function/molecular_function/molecular_function/molecular_function/…
dme-miR-315-5p	evm.model.Hic_asm_22.2140.1	evm.TU.Hic_asm_22.1026			-	-	-
dme-miR-315-5p	evm.model.Hic_asm_24.1314.1	evm.TU.Hic_asm_24.1249			GO:0046872/GO:0043169/GO:0043167/GO:0009987/GO:0008150/GO:0007165/GO:0050896/GO:0044700/GO:0023052/GO:0005509/GO:0044763/GO:0007154/GO:0051716/GO:0005575/GO:0050789/GO:0044699/GO:0050794/GO:0005488/GO:0065007/GO:0005578/GO:0005515/GO:0003674/GO:0044421/GO:0031012/GO:0005576	metal ion binding/cation binding/ion binding/cellular process/biological_process/signal transduction/response to stimulus/single organism signaling/signaling/calcium ion binding/single-organism cellular process/cell communication/cellular response to stimulus/cellular_component/regulation of biological process/single-organism process/regulation of cellular process/binding/biological regulation/pr…	molecular_function/molecular_function/molecular_function/biological_process/biological_process/biological_process/biological_process/biological_process/biological_process/molecular_function/biological_process/biological_process/biological_process/cellular_component/biological_process/biological_process/biological_process/molecular_function/biological_process/cellular_component/molecular_function/…
dme-miR-315-5p	evm.model.Hic_asm_31.113.1	evm.TU.Hic_asm_31.557			-	-	-
dme-miR-315-5p	evm.model.Hic_asm_35.227.1	evm.TU.Hic_asm_35.630			GO:0046872/GO:0043169/GO:0043167/GO:0008270/GO:0046914/GO:0005488/GO:0003674	metal ion binding/cation binding/ion binding/zinc ion binding/transition metal ion binding/binding/molecular_function	molecular_function/molecular_function/molecular_function/molecular_function/molecular_function/molecular_function/molecular_function
dme-miR-315-5p	evm.model.Hic_asm_36.1232.1	evm.TU.Hic_asm_36.1319			GO:0016817/GO:0016818/GO:0016462/GO:0003924/GO:0017111/GO:0016787/GO:0003824/GO:0003674	hydrolase activity, acting on acid anhydrides/hydrolase activity, acting on acid anhydrides, in phosphorus-containing anhydrides/pyrophosphatase activity/GTPase activity/nucleoside-triphosphatase activity/hydrolase activity/catalytic activity/molecular_function	molecular_function/molecular_function/molecular_function/molecular_function/molecular_function/molecular_function/molecular_function/molecular_function
dme-miR-315-5p	evm.model.Hic_asm_5.1963.1	evm.TU.Hic_asm_5.461			GO:0004557/GO:0000213/GO:0016892/GO:0016894/GO:0015925/GO:0000394/GO:0006388/GO:0004549/GO:0009987/GO:0008150/GO:0004553/GO:0006807/GO:0044237/GO:0016798/GO:0034641/GO:0004519/GO:0016787/GO:0034470/GO:0034660/GO:0006399/GO:0008033/GO:0004521/GO:0008380/GO:1901360/GO:0006139/GO:0010467/GO:0003824/GO:0006725/GO:0046483/GO:0090304/GO:0016070/GO:0071704/GO:0044260/GO:0044238/GO:0004540/GO:0005975/GO:…	alpha-galactosidase activity/tRNA-intron endonuclease activity/endoribonuclease activity, producing 3'-phosphomonoesters/endonuclease activity, active with either ribo- or deoxyribonucleic acids and producing 3'/phosphomonoesters/galactosidase activity/RNA splicing, via endonucleolytic cleavage and ligation/tRNA splicing, via endonucleolytic cleavage and ligation/tRNA-specific ribonuclease activi…	molecular_function/molecular_function/molecular_function/molecular_function/molecular_function/biological_process/biological_process/molecular_function/biological_process/biological_process/molecular_function/biological_process/biological_process/molecular_function/biological_process/molecular_function/molecular_function/biological_process/biological_process/biological_process/biological_process/…
dme-miR-315-5p	evm.model.Hic_asm_5.497.1	evm.TU.Hic_asm_5.2943			GO:0043167/GO:0003688/GO:0036094/GO:0000166/GO:1901265/GO:0005524/GO:0032559/GO:0030554/GO:0032553/GO:0043565/GO:0035639/GO:0097367/GO:0001883/GO:0032549/GO:0032550/GO:0032555/GO:0001882/GO:0017076/GO:0009987/GO:0008150/GO:0034645/GO:0043168/GO:0009059/GO:1901576/GO:0044249/GO:0006807/GO:0044237/GO:0009058/GO:0034641/GO:1901360/GO:0006139/GO:0006725/GO:0046483/GO:0090304/GO:0005488/GO:1901363/GO:…	ion binding/DNA replication origin binding/small molecule binding/nucleotide binding/nucleoside phosphate binding/ATP binding/adenyl ribonucleotide binding/adenyl nucleotide binding/ribonucleotide binding/sequence-specific DNA binding/purine ribonucleoside triphosphate binding/carbohydrate derivative binding/purine nucleoside binding/ribonucleoside binding/purine ribonucleoside binding/purine rib…	molecular_function/molecular_function/molecular_function/molecular_function/molecular_function/molecular_function/molecular_function/molecular_function/molecular_function/molecular_function/molecular_function/molecular_function/molecular_function/molecular_function/molecular_function/molecular_function/molecular_function/molecular_function/biological_process/biological_process/biological_process/…
dme-miR-315-5p	evm.model.Hic_asm_6.618.1	evm.TU.Hic_asm_6.1968			GO:0043167/GO:0005198/GO:0036094/GO:0000166/GO:1901265/GO:0005524/GO:0032559/GO:0030554/GO:0032553/GO:0035639/GO:0097367/GO:0001883/GO:0032549/GO:0032550/GO:0032555/GO:0001882/GO:0017076/GO:0009987/GO:0008150/GO:0034645/GO:0043168/GO:0006412/GO:0003735/GO:0005840/GO:0009059/GO:1901576/GO:0043603/GO:0043043/GO:0044249/GO:0006807/GO:0006518/GO:0043604/GO:0044237/GO:0009058/GO:1901564/GO:0044271/GO:…	ion binding/structural molecule activity/small molecule binding/nucleotide binding/nucleoside phosphate binding/ATP binding/adenyl ribonucleotide binding/adenyl nucleotide binding/ribonucleotide binding/purine ribonucleoside triphosphate binding/carbohydrate derivative binding/purine nucleoside binding/ribonucleoside binding/purine ribonucleoside binding/purine ribonucleotide binding/nucleoside b…	molecular_function/molecular_function/molecular_function/molecular_function/molecular_function/molecular_function/molecular_function/molecular_function/molecular_function/molecular_function/molecular_function/molecular_function/molecular_function/molecular_function/molecular_function/molecular_function/molecular_function/biological_process/biological_process/biological_process/molecular_function/…
dme-miR-315-5p	evm.model.Hic_asm_8.3028.1	evm.TU.Hic_asm_8.2032			-	-	-
sko-miR-315	evm.model.Hic_asm_0.4398.1	evm.TU.Hic_asm_0.922			-	-	-
sko-miR-315	evm.model.Hic_asm_10.1960.1	evm.TU.Hic_asm_10.1818			-	-	-
sko-miR-315	evm.model.Hic_asm_10.2673.1	evm.TU.Hic_asm_10.87			GO:0046872/GO:0043169/GO:0043167/GO:0008270/GO:0051537/GO:0004673/GO:0016775/GO:0046914/GO:0051536/GO:0051540/GO:0006914/GO:0009056/GO:0015988/GO:0015991/GO:0009987/GO:0008150/GO:0004672/GO:0044248/GO:0015672/GO:0000413/GO:0003755/GO:0016859/GO:0018208/GO:0044425/GO:0044237/GO:0044763/GO:0033179/GO:0006812/GO:0034220/GO:0098796/GO:0055085/GO:0005623/GO:0044464/GO:0051179/GO:0016020/GO:0033176/GO:…	metal ion binding/cation binding/ion binding/zinc ion binding/2 iron, 2 sulfur cluster binding/protein histidine kinase activity/phosphotransferase activity, nitrogenous group as acceptor/transition metal ion binding/iron-sulfur cluster binding/metal cluster binding/autophagy/catabolic process/energy coupled proton transmembrane transport, against electrochemical gradient/ATP hydrolysis coupled p…	molecular_function/molecular_function/molecular_function/molecular_function/molecular_function/molecular_function/molecular_function/molecular_function/molecular_function/molecular_function/biological_process/biological_process/biological_process/biological_process/biological_process/biological_process/molecular_function/biological_process/biological_process/biological_process/molecular_function/…
sko-miR-315	evm.model.Hic_asm_11.3017.1	evm.TU.Hic_asm_11.904			GO:0005488/GO:0005515/GO:0003674	binding/protein binding/molecular_function	molecular_function/molecular_function/molecular_function
sko-miR-315	evm.model.Hic_asm_11.994.1	evm.TU.Hic_asm_11.1081			-	-	-
sko-miR-315	evm.model.Hic_asm_13.1692.1	evm.TU.Hic_asm_13.1643			-	-	-
sko-miR-315	evm.model.Hic_asm_13.20.1	evm.TU.Hic_asm_13.672			-	-	-
sko-miR-315	evm.model.Hic_asm_13.2790.1	evm.TU.Hic_asm_13.2118			-	-	-
sko-miR-315	evm.model.Hic_asm_14.1874.1	evm.TU.Hic_asm_14.615			-	-	-
sko-miR-315	evm.model.Hic_asm_14.866.1	evm.TU.Hic_asm_14.2670			-	-	-
sko-miR-315	evm.model.Hic_asm_16.1758.1	evm.TU.Hic_asm_16.1415			GO:0046872/GO:0043169/GO:0043167/GO:0016667/GO:0008150/GO:0016668/GO:0047134/GO:0005623/GO:0044464/GO:0055114/GO:0005575/GO:0044699/GO:0005622/GO:0003824/GO:0044424/GO:0005488/GO:1901363/GO:0097159/GO:0043226/GO:0043229/GO:0003677/GO:0016491/GO:0016651/GO:0043231/GO:0043227/GO:0008152/GO:0003674/GO:0044710/GO:0003676/GO:0005634		molecular_function/molecular_function/molecular_function/molecular_function/biological_process/molecular_function/molecular_function/cellular_component/cellular_component/biological_process/cellular_component/biological_process/cellular_component/molecular_function/cellular_component/molecular_function/molecular_function/molecular_function/cellular_component/cellular_component/molecular_function/…
sko-miR-315	evm.model.Hic_asm_17.2598.1	evm.TU.Hic_asm_17.980			GO:0016779/GO:0009987/GO:0008150/GO:0034645/GO:0009059/GO:1901576/GO:0034062/GO:0044249/GO:0006807/GO:0044237/GO:0003899/GO:0009058/GO:0006351/GO:0097659/GO:0032774/GO:0044271/GO:0034641/GO:1901362/GO:0034654/GO:0016740/GO:1901360/GO:0006139/GO:0010467/GO:0003824/GO:0006725/GO:0018130/GO:0046483/GO:0090304/GO:0005488/GO:0016070/GO:0019438/GO:1901363/GO:0097159/GO:0071704/GO:0044260/GO:0044238/GO:…	nucleotidyltransferase activity/cellular process/biological_process/cellular macromolecule biosynthetic process/macromolecule biosynthetic process/organic substance biosynthetic process/RNA polymerase activity/cellular biosynthetic process/nitrogen compound metabolic process/cellular metabolic process/DNA-directed RNA polymerase activity/biosynthetic process/transcription, DNA-templated/nucleic a…	molecular_function/biological_process/biological_process/biological_process/biological_process/biological_process/molecular_function/biological_process/biological_process/biological_process/molecular_function/biological_process/biological_process/biological_process/biological_process/biological_process/biological_process/biological_process/biological_process/molecular_function/biological_process/…
sko-miR-315	evm.model.Hic_asm_17.3048.1	evm.TU.Hic_asm_17.1637			-	-	-
sko-miR-315	evm.model.Hic_asm_18.1494.1	evm.TU.Hic_asm_18.1504			GO:0043167/GO:0070838/GO:0072511/GO:0016817/GO:0036094/GO:0015093/GO:0015684/GO:0000166/GO:1901265/GO:0016818/GO:0005381/GO:0005524/GO:0006826/GO:0032559/GO:0007186/GO:0030554/GO:0032553/GO:0016462/GO:0035639/GO:0097367/GO:0001883/GO:0032549/GO:0032550/GO:0032555/GO:0001882/GO:0017076/GO:0009987/GO:0008150/GO:0043168/GO:0003924/GO:0046915/GO:0030001/GO:0000041/GO:0006807/GO:0032403/GO:0007165/GO:…	ion binding/divalent metal ion transport/divalent inorganic cation transport/hydrolase activity, acting on acid anhydrides/small molecule binding/ferrous iron transmembrane transporter activity/ferrous iron transport/nucleotide binding/nucleoside phosphate binding/hydrolase activity, acting on acid anhydrides, in phosphorus-containing anhydrides/iron ion transmembrane transporter activity/ATP bin…	molecular_function/biological_process/biological_process/molecular_function/molecular_function/molecular_function/biological_process/molecular_function/molecular_function/molecular_function/molecular_function/molecular_function/biological_process/molecular_function/biological_process/molecular_function/molecular_function/molecular_function/molecular_function/molecular_function/molecular_function/…
sko-miR-315	evm.model.Hic_asm_18.2353.1	evm.TU.Hic_asm_18.79			GO:0008150/GO:0030312/GO:0044707/GO:0042600/GO:0005623/GO:0044464/GO:0044767/GO:0071944/GO:0007275/GO:0032502/GO:0005575/GO:0032501/GO:0044699	biological_process/external encapsulating structure/single-multicellular organism process/chorion/cell/cell part/single-organism developmental process/cell periphery/multicellular organismal development/developmental process/cellular_component/multicellular organismal process/single-organism process	biological_process/cellular_component/biological_process/cellular_component/cellular_component/cellular_component/biological_process/cellular_component/biological_process/biological_process/cellular_component/biological_process/biological_process
sko-miR-315	evm.model.Hic_asm_18.2354.1	evm.TU.Hic_asm_18.2090			GO:0005198/GO:0005488/GO:0005515/GO:0003674	structural molecule activity/binding/protein binding/molecular_function	molecular_function/molecular_function/molecular_function/molecular_function
sko-miR-315	evm.model.Hic_asm_20.1354.1	evm.TU.Hic_asm_20.1835			GO:0051536/GO:0051540/GO:0009055/GO:0005488/GO:0003674	iron-sulfur cluster binding/metal cluster binding/electron carrier activity/binding/molecular_function	molecular_function/molecular_function/molecular_function/molecular_function/molecular_function
sko-miR-315	evm.model.Hic_asm_23.1928_evm.model.Hic_asm_23.1929.1	evm.TU.Hic_asm_23.668			-	-	-
sko-miR-315	evm.model.Hic_asm_24.1314.1	evm.TU.Hic_asm_24.1249			GO:0046872/GO:0043169/GO:0043167/GO:0009987/GO:0008150/GO:0007165/GO:0050896/GO:0044700/GO:0023052/GO:0005509/GO:0044763/GO:0007154/GO:0051716/GO:0005575/GO:0050789/GO:0044699/GO:0050794/GO:0005488/GO:0065007/GO:0005578/GO:0005515/GO:0003674/GO:0044421/GO:0031012/GO:0005576	metal ion binding/cation binding/ion binding/cellular process/biological_process/signal transduction/response to stimulus/single organism signaling/signaling/calcium ion binding/single-organism cellular process/cell communication/cellular response to stimulus/cellular_component/regulation of biological process/single-organism process/regulation of cellular process/binding/biological regulation/pr…	molecular_function/molecular_function/molecular_function/biological_process/biological_process/biological_process/biological_process/biological_process/biological_process/molecular_function/biological_process/biological_process/biological_process/cellular_component/biological_process/biological_process/biological_process/molecular_function/biological_process/cellular_component/molecular_function/…
sko-miR-315	evm.model.Hic_asm_25.1219_evm.model.Hic_asm_25.1220.1	evm.TU.Hic_asm_25.1655			-	-	-
sko-miR-315	evm.model.Hic_asm_28.1602.1	evm.TU.Hic_asm_28.2557			GO:0046872/GO:0043169/GO:0043167/GO:0005488/GO:0003674	metal ion binding/cation binding/ion binding/binding/molecular_function	molecular_function/molecular_function/molecular_function/molecular_function/molecular_function
sko-miR-315	evm.model.Hic_asm_29.1404.1	evm.TU.Hic_asm_29.1918			GO:0005198/GO:0042302/GO:0003674	structural molecule activity/structural constituent of cuticle/molecular_function	molecular_function/molecular_function/molecular_function
sko-miR-315	evm.model.Hic_asm_31.113.1	evm.TU.Hic_asm_31.557			-	-	-
sko-miR-315	evm.model.Hic_asm_35.227.1	evm.TU.Hic_asm_35.630			GO:0046872/GO:0043169/GO:0043167/GO:0008270/GO:0046914/GO:0005488/GO:0003674	metal ion binding/cation binding/ion binding/zinc ion binding/transition metal ion binding/binding/molecular_function	molecular_function/molecular_function/molecular_function/molecular_function/molecular_function/molecular_function/molecular_function
sko-miR-315	evm.model.Hic_asm_36.1232.1	evm.TU.Hic_asm_36.1319			GO:0016817/GO:0016818/GO:0016462/GO:0003924/GO:0017111/GO:0016787/GO:0003824/GO:0003674	hydrolase activity, acting on acid anhydrides/hydrolase activity, acting on acid anhydrides, in phosphorus-containing anhydrides/pyrophosphatase activity/GTPase activity/nucleoside-triphosphatase activity/hydrolase activity/catalytic activity/molecular_function	molecular_function/molecular_function/molecular_function/molecular_function/molecular_function/molecular_function/molecular_function/molecular_function
sko-miR-315	evm.model.Hic_asm_39.1010.1	evm.TU.Hic_asm_39.449			-	-	-
sko-miR-315	evm.model.Hic_asm_40.1000.1	evm.TU.Hic_asm_40.241			GO:0043167/GO:0016817/GO:0036094/GO:0000166/GO:1901265/GO:0016818/GO:0032553/GO:0016462/GO:0035639/GO:0097367/GO:0001883/GO:0032549/GO:0032550/GO:0032555/GO:0001882/GO:0017076/GO:0009987/GO:0008150/GO:0043168/GO:0003924/GO:0007165/GO:0050896/GO:0044700/GO:0023052/GO:0044763/GO:0007154/GO:0017111/GO:0051716/GO:0007264/GO:0016787/GO:0050789/GO:0044699/GO:0003824/GO:0050794/GO:0005488/GO:0065007/GO:…	ion binding/hydrolase activity, acting on acid anhydrides/small molecule binding/nucleotide binding/nucleoside phosphate binding/hydrolase activity, acting on acid anhydrides, in phosphorus-containing anhydrides/ribonucleotide binding/pyrophosphatase activity/purine ribonucleoside triphosphate binding/carbohydrate derivative binding/purine nucleoside binding/ribonucleoside binding/purine ribonucl…	molecular_function/molecular_function/molecular_function/molecular_function/molecular_function/molecular_function/molecular_function/molecular_function/molecular_function/molecular_function/molecular_function/molecular_function/molecular_function/molecular_function/molecular_function/molecular_function/biological_process/biological_process/molecular_function/molecular_function/biological_process/…
sko-miR-315	evm.model.Hic_asm_5.1963.1	evm.TU.Hic_asm_5.461			GO:0004557/GO:0000213/GO:0016892/GO:0016894/GO:0015925/GO:0000394/GO:0006388/GO:0004549/GO:0009987/GO:0008150/GO:0004553/GO:0006807/GO:0044237/GO:0016798/GO:0034641/GO:0004519/GO:0016787/GO:0034470/GO:0034660/GO:0006399/GO:0008033/GO:0004521/GO:0008380/GO:1901360/GO:0006139/GO:0010467/GO:0003824/GO:0006725/GO:0046483/GO:0090304/GO:0016070/GO:0071704/GO:0044260/GO:0044238/GO:0004540/GO:0005975/GO:…	alpha-galactosidase activity/tRNA-intron endonuclease activity/endoribonuclease activity, producing 3'-phosphomonoesters/endonuclease activity, active with either ribo- or deoxyribonucleic acids and producing 3'/phosphomonoesters/galactosidase activity/RNA splicing, via endonucleolytic cleavage and ligation/tRNA splicing, via endonucleolytic cleavage and ligation/tRNA-specific ribonuclease activi…	molecular_function/molecular_function/molecular_function/molecular_function/molecular_function/biological_process/biological_process/molecular_function/biological_process/biological_process/molecular_function/biological_process/biological_process/molecular_function/biological_process/molecular_function/molecular_function/biological_process/biological_process/biological_process/biological_process/…
sko-miR-315	evm.model.Hic_asm_5.497.1	evm.TU.Hic_asm_5.2943			GO:0043167/GO:0003688/GO:0036094/GO:0000166/GO:1901265/GO:0005524/GO:0032559/GO:0030554/GO:0032553/GO:0043565/GO:0035639/GO:0097367/GO:0001883/GO:0032549/GO:0032550/GO:0032555/GO:0001882/GO:0017076/GO:0009987/GO:0008150/GO:0034645/GO:0043168/GO:0009059/GO:1901576/GO:0044249/GO:0006807/GO:0044237/GO:0009058/GO:0034641/GO:1901360/GO:0006139/GO:0006725/GO:0046483/GO:0090304/GO:0005488/GO:1901363/GO:…	ion binding/DNA replication origin binding/small molecule binding/nucleotide binding/nucleoside phosphate binding/ATP binding/adenyl ribonucleotide binding/adenyl nucleotide binding/ribonucleotide binding/sequence-specific DNA binding/purine ribonucleoside triphosphate binding/carbohydrate derivative binding/purine nucleoside binding/ribonucleoside binding/purine ribonucleoside binding/purine rib…	molecular_function/molecular_function/molecular_function/molecular_function/molecular_function/molecular_function/molecular_function/molecular_function/molecular_function/molecular_function/molecular_function/molecular_function/molecular_function/molecular_function/molecular_function/molecular_function/molecular_function/molecular_function/biological_process/biological_process/biological_process/…
sko-miR-315	evm.model.Hic_asm_6.618.1	evm.TU.Hic_asm_6.1968			GO:0043167/GO:0005198/GO:0036094/GO:0000166/GO:1901265/GO:0005524/GO:0032559/GO:0030554/GO:0032553/GO:0035639/GO:0097367/GO:0001883/GO:0032549/GO:0032550/GO:0032555/GO:0001882/GO:0017076/GO:0009987/GO:0008150/GO:0034645/GO:0043168/GO:0006412/GO:0003735/GO:0005840/GO:0009059/GO:1901576/GO:0043603/GO:0043043/GO:0044249/GO:0006807/GO:0006518/GO:0043604/GO:0044237/GO:0009058/GO:1901564/GO:0044271/GO:…	ion binding/structural molecule activity/small molecule binding/nucleotide binding/nucleoside phosphate binding/ATP binding/adenyl ribonucleotide binding/adenyl nucleotide binding/ribonucleotide binding/purine ribonucleoside triphosphate binding/carbohydrate derivative binding/purine nucleoside binding/ribonucleoside binding/purine ribonucleoside binding/purine ribonucleotide binding/nucleoside b…	molecular_function/molecular_function/molecular_function/molecular_function/molecular_function/molecular_function/molecular_function/molecular_function/molecular_function/molecular_function/molecular_function/molecular_function/molecular_function/molecular_function/molecular_function/molecular_function/molecular_function/biological_process/biological_process/biological_process/molecular_function/…
sko-miR-315	evm.model.Hic_asm_8.3028.1	evm.TU.Hic_asm_8.2032			-	-	-
str-miR-1-3p	evm.model.Hic_asm_0.4418.1	evm.TU.Hic_asm_0.2835			-	-	-
str-miR-1-3p	evm.model.Hic_asm_1.2125_evm.model.Hic_asm_1.2128.1	evm.TU.Hic_asm_1.386			GO:0004930/GO:0007186/GO:0009987/GO:0008150/GO:0007165/GO:0044425/GO:0031224/GO:0050896/GO:0044700/GO:0023052/GO:0044763/GO:0016021/GO:0007154/GO:0038023/GO:0004888/GO:0051716/GO:0004872/GO:0016020/GO:0004871/GO:0005575/GO:0050789/GO:0060089/GO:0044699/GO:0050794/GO:0065007/GO:0003674	G-protein coupled receptor activity/G-protein coupled receptor signaling pathway/cellular process/biological_process/signal transduction/membrane part/intrinsic component of membrane/response to stimulus/single organism signaling/signaling/single-organism cellular process/integral component of membrane/cell communication/signaling receptor activity/transmembrane signaling receptor activity/cellul…	molecular_function/biological_process/biological_process/biological_process/biological_process/cellular_component/cellular_component/biological_process/biological_process/biological_process/biological_process/cellular_component/biological_process/molecular_function/molecular_function/biological_process/molecular_function/cellular_component/molecular_function/cellular_component/biological_process/…
str-miR-1-3p	evm.model.Hic_asm_1.298.1	evm.TU.Hic_asm_1.769			-	-	-
str-miR-1-3p	evm.model.Hic_asm_1.694.1	evm.TU.Hic_asm_1.2398			GO:0008527/GO:0009593/GO:0050906/GO:0050907/GO:0050912/GO:0050909/GO:0006952/GO:0004930/GO:0007606/GO:0007600/GO:0050877/GO:0009036/GO:0015666/GO:0051606/GO:0042221/GO:0009307/GO:0044355/GO:0003008/GO:0006304/GO:0016888/GO:0009987/GO:0008150/GO:0006807/GO:0044425/GO:0031224/GO:0050896/GO:0004520/GO:0044707/GO:0044237/GO:0016021/GO:0006950/GO:0038023/GO:0004888/GO:0034641/GO:0004519/GO:0004872/GO:…	taste receptor activity/detection of chemical stimulus/detection of stimulus involved in sensory perception/detection of chemical stimulus involved in sensory perception/detection of chemical stimulus involved in sensory perception of taste/sensory perception of taste/defense response/G-protein coupled receptor activity/sensory perception of chemical stimulus/sensory perception/neurological syste…	molecular_function/biological_process/biological_process/biological_process/biological_process/biological_process/biological_process/molecular_function/biological_process/biological_process/biological_process/molecular_function/molecular_function/biological_process/biological_process/biological_process/biological_process/biological_process/biological_process/molecular_function/biological_process/…
str-miR-1-3p	evm.model.Hic_asm_10.2558.1	evm.TU.Hic_asm_10.1971			GO:0046872/GO:0043169/GO:0043167/GO:0030288/GO:0004064/GO:0052689/GO:0042597/GO:0044462/GO:0071555/GO:0030313/GO:0009987/GO:0008150/GO:0030312/GO:0045229/GO:0070011/GO:0004222/GO:0008237/GO:0005509/GO:0071554/GO:0008233/GO:0004175/GO:0005623/GO:0044464/GO:0016787/GO:0071944/GO:0005575/GO:0003824/GO:0005488/GO:0031975/GO:0005515/GO:0003674/GO:0016043/GO:0071840/GO:0016788	metal ion binding/cation binding/ion binding/outer membrane-bounded periplasmic space/arylesterase activity/carboxylic ester hydrolase activity/periplasmic space/external encapsulating structure part/cell wall organization/cell envelope/cellular process/biological_process/external encapsulating structure/external encapsulating structure organization/peptidase activity, acting on L-amino acid pept…	molecular_function/molecular_function/molecular_function/cellular_component/molecular_function/molecular_function/cellular_component/cellular_component/biological_process/cellular_component/biological_process/biological_process/cellular_component/biological_process/molecular_function/molecular_function/molecular_function/molecular_function/biological_process/molecular_function/molecular_function/…
str-miR-1-3p	evm.model.Hic_asm_10.3010.1	evm.TU.Hic_asm_10.2528			-	-	-
str-miR-1-3p	evm.model.Hic_asm_11.1437.1	evm.TU.Hic_asm_11.242			GO:0043167/GO:0036094/GO:0000166/GO:1901265/GO:0005524/GO:0032559/GO:0030554/GO:0032553/GO:0035639/GO:0097367/GO:0001883/GO:0032549/GO:0032550/GO:0032555/GO:0001882/GO:0017076/GO:0009987/GO:0008150/GO:0043168/GO:0006807/GO:0044237/GO:0034641/GO:0005623/GO:0044464/GO:0005575/GO:1901360/GO:0006139/GO:0005622/GO:0003824/GO:0006725/GO:0046483/GO:0090304/GO:0044424/GO:0005488/GO:1901363/GO:0097159/GO:…	ion binding/small molecule binding/nucleotide binding/nucleoside phosphate binding/ATP binding/adenyl ribonucleotide binding/adenyl nucleotide binding/ribonucleotide binding/purine ribonucleoside triphosphate binding/carbohydrate derivative binding/purine nucleoside binding/ribonucleoside binding/purine ribonucleoside binding/purine ribonucleotide binding/nucleoside binding/purine nucleotide bind…	molecular_function/molecular_function/molecular_function/molecular_function/molecular_function/molecular_function/molecular_function/molecular_function/molecular_function/molecular_function/molecular_function/molecular_function/molecular_function/molecular_function/molecular_function/molecular_function/biological_process/biological_process/molecular_function/biological_process/biological_process/…
str-miR-1-3p	evm.model.Hic_asm_12.1420.2.1	evm.TU.Hic_asm_12.755			-	-	-
str-miR-1-3p	evm.model.Hic_asm_12.1863.1	evm.TU.Hic_asm_12.935			GO:0046872/GO:0043169/GO:0043167/GO:0008270/GO:0046914/GO:0005488/GO:1901363/GO:0097159/GO:0003674/GO:0003676	metal ion binding/cation binding/ion binding/zinc ion binding/transition metal ion binding/binding/heterocyclic compound binding/organic cyclic compound binding/molecular_function/nucleic acid binding	molecular_function/molecular_function/molecular_function/molecular_function/molecular_function/molecular_function/molecular_function/molecular_function/molecular_function/molecular_function
str-miR-1-3p	evm.model.Hic_asm_14.2888.1	evm.TU.Hic_asm_14.1438			GO:0098803/GO:0005746/GO:0070469/GO:1990204/GO:0005747/GO:0030964/GO:0045271/GO:1902494/GO:0044425/GO:0098800/GO:0098796/GO:0031090/GO:0098798/GO:0005623/GO:0044464/GO:0016020/GO:0005743/GO:0044455/GO:0005575/GO:0019866/GO:0005622/GO:0032991/GO:0044424/GO:0005739/GO:0031975/GO:0044444/GO:0043226/GO:0043229/GO:0043234/GO:0005737/GO:0031966/GO:0043231/GO:0005740/GO:0043227/GO:0031967/GO:0044429/GO:…	respiratory chain complex/mitochondrial respiratory chain/respiratory chain/oxidoreductase complex/mitochondrial respiratory chain complex I/NADH dehydrogenase complex/respiratory chain complex I/catalytic complex/membrane part/inner mitochondrial membrane protein complex/membrane protein complex/organelle membrane/mitochondrial protein complex/cell/cell part/membrane/mitochondrial inner membrane…	cellular_component/cellular_component/cellular_component/cellular_component/cellular_component/cellular_component/cellular_component/cellular_component/cellular_component/cellular_component/cellular_component/cellular_component/cellular_component/cellular_component/cellular_component/cellular_component/cellular_component/cellular_component/cellular_component/cellular_component/cellular_component/…
str-miR-1-3p	evm.model.Hic_asm_14.989.1	evm.TU.Hic_asm_14.763			GO:0009987/GO:0008150/GO:0044425/GO:0031224/GO:0044763/GO:0016021/GO:0055085/GO:0051179/GO:0016020/GO:0005575/GO:0006810/GO:0051234/GO:0044699/GO:1902578/GO:0044765/GO:0003674/GO:0005215	cellular process/biological_process/membrane part/intrinsic component of membrane/single-organism cellular process/integral component of membrane/transmembrane transport/localization/membrane/cellular_component/transport/establishment of localization/single-organism process/single-organism localization/single-organism transport/molecular_function/transporter activity	biological_process/biological_process/cellular_component/cellular_component/biological_process/cellular_component/biological_process/biological_process/cellular_component/cellular_component/biological_process/biological_process/biological_process/biological_process/biological_process/molecular_function/molecular_function
str-miR-1-3p	evm.model.Hic_asm_15.2421.1	evm.TU.Hic_asm_15.518			GO:0000096/GO:0008705/GO:0042084/GO:0006790/GO:0009086/GO:0000097/GO:0006555/GO:0008172/GO:0009067/GO:0009987/GO:0008150/GO:0009066/GO:1901576/GO:0044249/GO:0006807/GO:0044272/GO:0044237/GO:0044711/GO:0044763/GO:0009058/GO:0043436/GO:0006520/GO:0006082/GO:1901564/GO:0005623/GO:0044464/GO:1901605/GO:0008168/GO:0005575/GO:0016740/GO:0044699/GO:0016741/GO:0005622/GO:0003824/GO:1901566/GO:0019752/GO:…	sulfur amino acid metabolic process/methionine synthase activity/5-methyltetrahydrofolate-dependent methyltransferase activity/sulfur compound metabolic process/methionine biosynthetic process/sulfur amino acid biosynthetic process/methionine metabolic process/S-methyltransferase activity/aspartate family amino acid biosynthetic process/cellular process/biological_process/aspartate family amino a…	biological_process/molecular_function/molecular_function/biological_process/biological_process/biological_process/biological_process/molecular_function/biological_process/biological_process/biological_process/biological_process/biological_process/biological_process/biological_process/biological_process/biological_process/biological_process/biological_process/biological_process/biological_process/…
str-miR-1-3p	evm.model.Hic_asm_18.1731_evm.model.Hic_asm_18.1732.1	evm.TU.Hic_asm_18.2100			GO:0016757/GO:0016740/GO:0003824/GO:0003674	transferase activity, transferring glycosyl groups/transferase activity/catalytic activity/molecular_function	molecular_function/molecular_function/molecular_function/molecular_function
str-miR-1-3p	evm.model.Hic_asm_2.1197.1	evm.TU.Hic_asm_2.2965			-	-	-
str-miR-1-3p	evm.model.Hic_asm_20.612.1	evm.TU.Hic_asm_20.1449			-	-	-
str-miR-1-3p	evm.model.Hic_asm_23.1272.1.1	evm.TU.Hic_asm_23.127			GO:0046872/GO:0043169/GO:0043167/GO:0008270/GO:0046914/GO:0004930/GO:0007186/GO:0001071/GO:0003700/GO:0043565/GO:0009987/GO:0008150/GO:0034645/GO:0009059/GO:1901576/GO:0044249/GO:0006807/GO:0007165/GO:0044425/GO:0031224/GO:0050896/GO:0044700/GO:0023052/GO:0044237/GO:0006355/GO:1903506/GO:2001141/GO:0044763/GO:0051252/GO:0016021/GO:0007154/GO:0019219/GO:0009058/GO:0038023/GO:2000112/GO:0010556/GO:…	metal ion binding/cation binding/ion binding/zinc ion binding/transition metal ion binding/G-protein coupled receptor activity/G-protein coupled receptor signaling pathway/nucleic acid binding transcription factor activity/transcription factor activity, sequence-specific DNA binding/sequence-specific DNA binding/cellular process/biological_process/cellular macromolecule biosynthetic process/macro…	molecular_function/molecular_function/molecular_function/molecular_function/molecular_function/molecular_function/biological_process/molecular_function/molecular_function/molecular_function/biological_process/biological_process/biological_process/biological_process/biological_process/biological_process/biological_process/biological_process/cellular_component/cellular_component/biological_process/…
str-miR-1-3p	evm.model.Hic_asm_24.760.1	evm.TU.Hic_asm_24.2070			-	-	-
str-miR-1-3p	evm.model.Hic_asm_26.2534.1	evm.TU.Hic_asm_26.1691			GO:0008150/GO:0070011/GO:0008233/GO:0004175/GO:0016787/GO:0003824/GO:0071704/GO:0044238/GO:0008236/GO:0017171/GO:0004252/GO:0006508/GO:0008152/GO:0003674/GO:0043170/GO:0019538	biological_process/peptidase activity, acting on L-amino acid peptides/peptidase activity/endopeptidase activity/hydrolase activity/catalytic activity/organic substance metabolic process/primary metabolic process/serine-type peptidase activity/serine hydrolase activity/serine-type endopeptidase activity/proteolysis/metabolic process/molecular_function/macromolecule metabolic process/protein metab…	biological_process/molecular_function/molecular_function/molecular_function/molecular_function/molecular_function/biological_process/biological_process/molecular_function/molecular_function/molecular_function/biological_process/biological_process/molecular_function/biological_process/biological_process
str-miR-1-3p	evm.model.Hic_asm_26.2626.1.1	evm.TU.Hic_asm_26.322			GO:0007224/GO:0009987/GO:0008150/GO:0007165/GO:0050896/GO:0044700/GO:0023052/GO:0044763/GO:0007154/GO:0051716/GO:0007166/GO:0016020/GO:0005575/GO:0050789/GO:0044699/GO:0050794/GO:0065007	smoothened signaling pathway/cellular process/biological_process/signal transduction/response to stimulus/single organism signaling/signaling/single-organism cellular process/cell communication/cellular response to stimulus/cell surface receptor signaling pathway/membrane/cellular_component/regulation of biological process/single-organism process/regulation of cellular process/biological regulati…	biological_process/biological_process/biological_process/biological_process/biological_process/biological_process/biological_process/biological_process/biological_process/biological_process/biological_process/cellular_component/cellular_component/biological_process/biological_process/biological_process/biological_process
str-miR-1-3p	evm.model.Hic_asm_27.658.1	evm.TU.Hic_asm_27.2033			GO:0008150/GO:0005783/GO:0044425/GO:0031224/GO:0016021/GO:0012505/GO:0005623/GO:0044464/GO:0051179/GO:0016020/GO:0008104/GO:0005575/GO:0006810/GO:0015031/GO:0051234/GO:0005622/GO:0045184/GO:0044424/GO:0044444/GO:0043226/GO:0043229/GO:0071702/GO:0005737/GO:0043231/GO:0043227/GO:0051641/GO:0033036/GO:0051649/GO:0034613/GO:0070727/GO:0006886/GO:0046907	biological_process/endoplasmic reticulum/membrane part/intrinsic component of membrane/integral component of membrane/endomembrane system/cell/cell part/localization/membrane/protein localization/cellular_component/transport/protein transport/establishment of localization/intracellular/establishment of protein localization/intracellular part/cytoplasmic part/organelle/intracellular organelle/orga…	biological_process/cellular_component/cellular_component/cellular_component/cellular_component/cellular_component/cellular_component/cellular_component/biological_process/cellular_component/biological_process/cellular_component/biological_process/biological_process/biological_process/cellular_component/biological_process/cellular_component/cellular_component/cellular_component/cellular_component/…
str-miR-1-3p	evm.model.Hic_asm_27.673.1	evm.TU.Hic_asm_27.496			GO:0009987/GO:0008150/GO:0044425/GO:0031224/GO:0044763/GO:0016021/GO:0055085/GO:0051179/GO:0016020/GO:0005575/GO:0006810/GO:0051234/GO:0044699/GO:1902578/GO:0044765	cellular process/biological_process/membrane part/intrinsic component of membrane/single-organism cellular process/integral component of membrane/transmembrane transport/localization/membrane/cellular_component/transport/establishment of localization/single-organism process/single-organism localization/single-organism transport	biological_process/biological_process/cellular_component/cellular_component/biological_process/cellular_component/biological_process/biological_process/cellular_component/cellular_component/biological_process/biological_process/biological_process/biological_process/biological_process
str-miR-1-3p	evm.model.Hic_asm_28.2387.1	evm.TU.Hic_asm_28.1800			GO:0030254/GO:0030257/GO:0009987/GO:0008150/GO:0032940/GO:0046903/GO:0071806/GO:0044763/GO:0009306/GO:0055085/GO:0005623/GO:0044464/GO:0051179/GO:0008104/GO:0005575/GO:0006810/GO:0015031/GO:0051234/GO:0044699/GO:0045184/GO:0032991/GO:0009405/GO:0051704/GO:0043234/GO:0071702/GO:1902578/GO:0044765/GO:0051641/GO:0033036/GO:0051649	protein secretion by the type III secretion system/type III protein secretion system complex/cellular process/biological_process/secretion by cell/secretion/protein transmembrane transport/single-organism cellular process/protein secretion/transmembrane transport/cell/cell part/localization/protein localization/cellular_component/transport/protein transport/establishment of localization/single-or…	biological_process/cellular_component/biological_process/biological_process/biological_process/biological_process/biological_process/biological_process/biological_process/biological_process/cellular_component/cellular_component/biological_process/biological_process/cellular_component/biological_process/biological_process/biological_process/biological_process/biological_process/cellular_component/…
str-miR-1-3p	evm.model.Hic_asm_28.2402.1	evm.TU.Hic_asm_28.1685			GO:0000910/GO:0051301/GO:0015631/GO:0000226/GO:0022402/GO:0008017/GO:0008092/GO:0009987/GO:0008150/GO:0032403/GO:0007017/GO:0044763/GO:0007010/GO:0046983/GO:0007049/GO:0044699/GO:0044877/GO:0005488/GO:0005515/GO:0003674/GO:1902589/GO:0016043/GO:0071840/GO:0006996	cytokinesis/cell division/tubulin binding/microtubule cytoskeleton organization/cell cycle process/microtubule binding/cytoskeletal protein binding/cellular process/biological_process/protein complex binding/microtubule-based process/single-organism cellular process/cytoskeleton organization/protein dimerization activity/cell cycle/single-organism process/macromolecular complex binding/binding/pr…	biological_process/biological_process/molecular_function/biological_process/biological_process/molecular_function/molecular_function/biological_process/biological_process/molecular_function/biological_process/biological_process/biological_process/molecular_function/biological_process/biological_process/molecular_function/molecular_function/molecular_function/molecular_function/biological_process/…
str-miR-1-3p	evm.model.Hic_asm_29.2561.1	evm.TU.Hic_asm_29.2335			-	-	-
str-miR-1-3p	evm.model.Hic_asm_30.1240.5.1	evm.TU.Hic_asm_30.839			GO:0046872/GO:0043169/GO:0043167/GO:0008270/GO:0046914/GO:0001071/GO:0003700/GO:0009987/GO:0008150/GO:0034645/GO:0009059/GO:1901576/GO:0044249/GO:0006807/GO:0044237/GO:0006355/GO:1903506/GO:2001141/GO:0051252/GO:0019219/GO:0009058/GO:2000112/GO:0010556/GO:0031326/GO:0010468/GO:0006351/GO:0097659/GO:0051171/GO:0009889/GO:0080090/GO:0060255/GO:0032774/GO:0044271/GO:0034641/GO:0019222/GO:0031323/GO:…	metal ion binding/cation binding/ion binding/zinc ion binding/transition metal ion binding/nucleic acid binding transcription factor activity/transcription factor activity, sequence-specific DNA binding/cellular process/biological_process/cellular macromolecule biosynthetic process/macromolecule biosynthetic process/organic substance biosynthetic process/cellular biosynthetic process/nitrogen com…	molecular_function/molecular_function/molecular_function/molecular_function/molecular_function/molecular_function/molecular_function/biological_process/biological_process/biological_process/biological_process/biological_process/biological_process/biological_process/biological_process/biological_process/biological_process/biological_process/biological_process/biological_process/biological_process/…
str-miR-1-3p	evm.model.Hic_asm_34.704.1	evm.TU.Hic_asm_34.2070			-	-	-
str-miR-1-3p	evm.model.Hic_asm_36.1026.1	evm.TU.Hic_asm_36.703			GO:0034450/GO:0017025/GO:0008134/GO:0009056/GO:0032446/GO:0009987/GO:0008150/GO:1902494/GO:0044248/GO:0044237/GO:0009057/GO:1901575/GO:0070647/GO:0061630/GO:0061659/GO:0005623/GO:0044464/GO:1990234/GO:0044265/GO:0004842/GO:0019787/GO:0016567/GO:0005575/GO:0016740/GO:0005622/GO:0003824/GO:0032991/GO:0044424/GO:0005488/GO:0071704/GO:0000151/GO:0044260/GO:0044238/GO:0043234/GO:0006511/GO:0019941/GO:…	ubiquitin-ubiquitin ligase activity/TBP-class protein binding/transcription factor binding/catabolic process/protein modification by small protein conjugation/cellular process/biological_process/catalytic complex/cellular catabolic process/cellular metabolic process/macromolecule catabolic process/organic substance catabolic process/protein modification by small protein conjugation or removal/ubi…	molecular_function/molecular_function/molecular_function/biological_process/biological_process/biological_process/biological_process/cellular_component/biological_process/biological_process/biological_process/biological_process/biological_process/molecular_function/molecular_function/cellular_component/cellular_component/cellular_component/biological_process/molecular_function/molecular_function/…
str-miR-1-3p	evm.model.Hic_asm_37.380.1.1	evm.TU.Hic_asm_37.807			-	-	-
str-miR-1-3p	evm.model.Hic_asm_38.1669.1	evm.TU.Hic_asm_38.1505			GO:0046872/GO:0043169/GO:0043167/GO:0045502/GO:0005198/GO:0042803/GO:0008134/GO:0042802/GO:0046983/GO:0005623/GO:0044464/GO:0005575/GO:0044430/GO:0005622/GO:0032991/GO:0044424/GO:0005488/GO:0005856/GO:0043226/GO:0043232/GO:0043229/GO:0043234/GO:0043228/GO:0005882/GO:0045111/GO:0005515/GO:0003674/GO:0044446/GO:0044422	metal ion binding/cation binding/ion binding/dynein binding/structural molecule activity/protein homodimerization activity/transcription factor binding/identical protein binding/protein dimerization activity/cell/cell part/cellular_component/cytoskeletal part/intracellular/macromolecular complex/intracellular part/binding/cytoskeleton/organelle/intracellular non-membrane-bounded organelle/intrace…	molecular_function/molecular_function/molecular_function/molecular_function/molecular_function/molecular_function/molecular_function/molecular_function/molecular_function/cellular_component/cellular_component/cellular_component/cellular_component/cellular_component/cellular_component/cellular_component/molecular_function/cellular_component/cellular_component/cellular_component/cellular_component/…
str-miR-1-3p	evm.model.Hic_asm_38.2079_evm.model.Hic_asm_38.2087.1	evm.TU.Hic_asm_38.1055			-	-	-
str-miR-1-3p	evm.model.Hic_asm_4.258.1	evm.TU.Hic_asm_4.2422			GO:0043167/GO:0006952/GO:0016817/GO:0036094/GO:0000166/GO:1901265/GO:0016818/GO:0005524/GO:0032559/GO:0030554/GO:0032553/GO:0016462/GO:0035639/GO:0004674/GO:0097367/GO:0001883/GO:0032549/GO:0032550/GO:0032555/GO:0001882/GO:0017076/GO:0008150/GO:0043168/GO:0004675/GO:0004672/GO:0002252/GO:0051607/GO:0050896/GO:0019199/GO:0006950/GO:0038023/GO:0009615/GO:0098542/GO:0017111/GO:0004888/GO:0004872/GO:…	ion binding/defense response/hydrolase activity, acting on acid anhydrides/small molecule binding/nucleotide binding/nucleoside phosphate binding/hydrolase activity, acting on acid anhydrides, in phosphorus-containing anhydrides/ATP binding/adenyl ribonucleotide binding/adenyl nucleotide binding/ribonucleotide binding/pyrophosphatase activity/purine ribonucleoside triphosphate binding/protein ser…	molecular_function/biological_process/molecular_function/molecular_function/molecular_function/molecular_function/molecular_function/molecular_function/molecular_function/molecular_function/molecular_function/molecular_function/molecular_function/molecular_function/molecular_function/molecular_function/molecular_function/molecular_function/molecular_function/molecular_function/molecular_function/…
str-miR-1-3p	evm.model.Hic_asm_4.281.1	evm.TU.Hic_asm_4.1363			GO:0004176/GO:0016817/GO:0016818/GO:0016462/GO:0008150/GO:0070011/GO:0008233/GO:0017111/GO:0042623/GO:0016787/GO:0003824/GO:0016887/GO:0071704/GO:0044238/GO:0006508/GO:0008152/GO:0003674/GO:0043170/GO:0019538	ATP-dependent peptidase activity/hydrolase activity, acting on acid anhydrides/hydrolase activity, acting on acid anhydrides, in phosphorus-containing anhydrides/pyrophosphatase activity/biological_process/peptidase activity, acting on L-amino acid peptides/peptidase activity/nucleoside-triphosphatase activity/ATPase activity, coupled/hydrolase activity/catalytic activity/ATPase activity/organic …	molecular_function/molecular_function/molecular_function/molecular_function/biological_process/molecular_function/molecular_function/molecular_function/molecular_function/molecular_function/molecular_function/molecular_function/biological_process/biological_process/biological_process/biological_process/molecular_function/biological_process/biological_process
str-miR-1-3p	evm.model.Hic_asm_4.768_evm.model.Hic_asm_4.775_evm.model.Hic_asm_4.776.1	evm.TU.Hic_asm_4.662			GO:0046872/GO:0043169/GO:0043167/GO:0044425/GO:0031224/GO:0016021/GO:0016020/GO:0005575/GO:0005488/GO:0003674	metal ion binding/cation binding/ion binding/membrane part/intrinsic component of membrane/integral component of membrane/membrane/cellular_component/binding/molecular_function	molecular_function/molecular_function/molecular_function/cellular_component/cellular_component/cellular_component/cellular_component/cellular_component/molecular_function/molecular_function
str-miR-1-3p	evm.model.Hic_asm_5.1119.1	evm.TU.Hic_asm_5.1995			GO:0015979/GO:0009987/GO:0008150/GO:0009521/GO:0034357/GO:0044425/GO:0009539/GO:0044237/GO:0009579/GO:0044436/GO:0098796/GO:0005623/GO:0044464/GO:0051179/GO:0016020/GO:0005575/GO:0006810/GO:0009523/GO:0051234/GO:0005622/GO:0032991/GO:0044424/GO:0005488/GO:0043234/GO:0005515/GO:0008152/GO:0003674/GO:0005215/GO:0005230/GO:0022857/GO:0022892/GO:0022891/GO:0022836/GO:0015075/GO:0005216/GO:0022838/GO:…	photosynthesis/cellular process/biological_process/photosystem/photosynthetic membrane/membrane part/photosystem II reaction center/cellular metabolic process/thylakoid/thylakoid part/membrane protein complex/cell/cell part/localization/membrane/cellular_component/transport/photosystem II/establishment of localization/intracellular/macromolecular complex/intracellular part/binding/protein complex…	biological_process/biological_process/biological_process/cellular_component/cellular_component/cellular_component/cellular_component/biological_process/cellular_component/cellular_component/cellular_component/cellular_component/cellular_component/biological_process/cellular_component/cellular_component/biological_process/cellular_component/biological_process/cellular_component/cellular_component/…
str-miR-1-3p	evm.model.Hic_asm_5.1380.1	evm.TU.Hic_asm_5.996			GO:0009987/GO:0008150/GO:0044763/GO:0055085/GO:0051179/GO:0016020/GO:0005575/GO:0006810/GO:0051234/GO:0044699/GO:1902578/GO:0044765/GO:0003674/GO:0005215	cellular process/biological_process/single-organism cellular process/transmembrane transport/localization/membrane/cellular_component/transport/establishment of localization/single-organism process/single-organism localization/single-organism transport/molecular_function/transporter activity	biological_process/biological_process/biological_process/biological_process/biological_process/cellular_component/cellular_component/biological_process/biological_process/biological_process/biological_process/biological_process/molecular_function/molecular_function
str-miR-1-3p	evm.model.Hic_asm_5.1992.1	evm.TU.Hic_asm_5.2626			-	-	-
str-miR-1-3p	evm.model.Hic_asm_6.2535.1	evm.TU.Hic_asm_6.1164			-	-	-
str-miR-1-3p	evm.model.Hic_asm_7.115.1	evm.TU.Hic_asm_7.2206_evm.TU.Hic_asm_7.2203			GO:0005488/GO:0005515/GO:0003674	binding/protein binding/molecular_function	molecular_function/molecular_function/molecular_function
str-miR-1-3p	evm.model.Hic_asm_8.1973.1	evm.TU.Hic_asm_8.1490			GO:0016782/GO:0008146/GO:0016740/GO:0003824/GO:0003674	transferase activity, transferring sulfur-containing groups/sulfotransferase activity/transferase activity/catalytic activity/molecular_function	molecular_function/molecular_function/molecular_function/molecular_function/molecular_function
str-miR-1-3p	evm.model.Hic_asm_8.3547.1	evm.TU.Hic_asm_8.3128			GO:0008150/GO:0003824/GO:0008152/GO:0003674	biological_process/catalytic activity/metabolic process/molecular_function	biological_process/molecular_function/biological_process/molecular_function
str-miR-1-3p	evm.model.Hic_asm_9.1917.1.1	evm.TU.Hic_asm_9.609			-	-	-
str-miR-1-3p	evm.model.Hic_asm_9.2185.1	evm.TU.Hic_asm_9.2217			-	-	-
str-miR-1-3p	evm.model.Hic_asm_9.2985.1	evm.TU.Hic_asm_9.2883			-	-	-
cin-miR-1-3p	evm.model.Hic_asm_0.4418.1	evm.TU.Hic_asm_0.2835			-	-	-
cin-miR-1-3p	evm.model.Hic_asm_1.694.1	evm.TU.Hic_asm_1.2398			GO:0008527/GO:0009593/GO:0050906/GO:0050907/GO:0050912/GO:0050909/GO:0006952/GO:0004930/GO:0007606/GO:0007600/GO:0050877/GO:0009036/GO:0015666/GO:0051606/GO:0042221/GO:0009307/GO:0044355/GO:0003008/GO:0006304/GO:0016888/GO:0009987/GO:0008150/GO:0006807/GO:0044425/GO:0031224/GO:0050896/GO:0004520/GO:0044707/GO:0044237/GO:0016021/GO:0006950/GO:0038023/GO:0004888/GO:0034641/GO:0004519/GO:0004872/GO:…	taste receptor activity/detection of chemical stimulus/detection of stimulus involved in sensory perception/detection of chemical stimulus involved in sensory perception/detection of chemical stimulus involved in sensory perception of taste/sensory perception of taste/defense response/G-protein coupled receptor activity/sensory perception of chemical stimulus/sensory perception/neurological syste…	molecular_function/biological_process/biological_process/biological_process/biological_process/biological_process/biological_process/molecular_function/biological_process/biological_process/biological_process/molecular_function/molecular_function/biological_process/biological_process/biological_process/biological_process/biological_process/biological_process/molecular_function/biological_process/…
cin-miR-1-3p	evm.model.Hic_asm_10.2558.1	evm.TU.Hic_asm_10.1971			GO:0046872/GO:0043169/GO:0043167/GO:0030288/GO:0004064/GO:0052689/GO:0042597/GO:0044462/GO:0071555/GO:0030313/GO:0009987/GO:0008150/GO:0030312/GO:0045229/GO:0070011/GO:0004222/GO:0008237/GO:0005509/GO:0071554/GO:0008233/GO:0004175/GO:0005623/GO:0044464/GO:0016787/GO:0071944/GO:0005575/GO:0003824/GO:0005488/GO:0031975/GO:0005515/GO:0003674/GO:0016043/GO:0071840/GO:0016788	metal ion binding/cation binding/ion binding/outer membrane-bounded periplasmic space/arylesterase activity/carboxylic ester hydrolase activity/periplasmic space/external encapsulating structure part/cell wall organization/cell envelope/cellular process/biological_process/external encapsulating structure/external encapsulating structure organization/peptidase activity, acting on L-amino acid pept…	molecular_function/molecular_function/molecular_function/cellular_component/molecular_function/molecular_function/cellular_component/cellular_component/biological_process/cellular_component/biological_process/biological_process/cellular_component/biological_process/molecular_function/molecular_function/molecular_function/molecular_function/biological_process/molecular_function/molecular_function/…
cin-miR-1-3p	evm.model.Hic_asm_11.1437.1	evm.TU.Hic_asm_11.242			GO:0043167/GO:0036094/GO:0000166/GO:1901265/GO:0005524/GO:0032559/GO:0030554/GO:0032553/GO:0035639/GO:0097367/GO:0001883/GO:0032549/GO:0032550/GO:0032555/GO:0001882/GO:0017076/GO:0009987/GO:0008150/GO:0043168/GO:0006807/GO:0044237/GO:0034641/GO:0005623/GO:0044464/GO:0005575/GO:1901360/GO:0006139/GO:0005622/GO:0003824/GO:0006725/GO:0046483/GO:0090304/GO:0044424/GO:0005488/GO:1901363/GO:0097159/GO:…	ion binding/small molecule binding/nucleotide binding/nucleoside phosphate binding/ATP binding/adenyl ribonucleotide binding/adenyl nucleotide binding/ribonucleotide binding/purine ribonucleoside triphosphate binding/carbohydrate derivative binding/purine nucleoside binding/ribonucleoside binding/purine ribonucleoside binding/purine ribonucleotide binding/nucleoside binding/purine nucleotide bind…	molecular_function/molecular_function/molecular_function/molecular_function/molecular_function/molecular_function/molecular_function/molecular_function/molecular_function/molecular_function/molecular_function/molecular_function/molecular_function/molecular_function/molecular_function/molecular_function/biological_process/biological_process/molecular_function/biological_process/biological_process/…
cin-miR-1-3p	evm.model.Hic_asm_12.1420.2.1	evm.TU.Hic_asm_12.755			-	-	-
cin-miR-1-3p	evm.model.Hic_asm_12.1863.1	evm.TU.Hic_asm_12.935			GO:0046872/GO:0043169/GO:0043167/GO:0008270/GO:0046914/GO:0005488/GO:1901363/GO:0097159/GO:0003674/GO:0003676	metal ion binding/cation binding/ion binding/zinc ion binding/transition metal ion binding/binding/heterocyclic compound binding/organic cyclic compound binding/molecular_function/nucleic acid binding	molecular_function/molecular_function/molecular_function/molecular_function/molecular_function/molecular_function/molecular_function/molecular_function/molecular_function/molecular_function
cin-miR-1-3p	evm.model.Hic_asm_14.2888.1	evm.TU.Hic_asm_14.1438			GO:0098803/GO:0005746/GO:0070469/GO:1990204/GO:0005747/GO:0030964/GO:0045271/GO:1902494/GO:0044425/GO:0098800/GO:0098796/GO:0031090/GO:0098798/GO:0005623/GO:0044464/GO:0016020/GO:0005743/GO:0044455/GO:0005575/GO:0019866/GO:0005622/GO:0032991/GO:0044424/GO:0005739/GO:0031975/GO:0044444/GO:0043226/GO:0043229/GO:0043234/GO:0005737/GO:0031966/GO:0043231/GO:0005740/GO:0043227/GO:0031967/GO:0044429/GO:…	respiratory chain complex/mitochondrial respiratory chain/respiratory chain/oxidoreductase complex/mitochondrial respiratory chain complex I/NADH dehydrogenase complex/respiratory chain complex I/catalytic complex/membrane part/inner mitochondrial membrane protein complex/membrane protein complex/organelle membrane/mitochondrial protein complex/cell/cell part/membrane/mitochondrial inner membrane…	cellular_component/cellular_component/cellular_component/cellular_component/cellular_component/cellular_component/cellular_component/cellular_component/cellular_component/cellular_component/cellular_component/cellular_component/cellular_component/cellular_component/cellular_component/cellular_component/cellular_component/cellular_component/cellular_component/cellular_component/cellular_component/…
cin-miR-1-3p	evm.model.Hic_asm_18.1731_evm.model.Hic_asm_18.1732.1	evm.TU.Hic_asm_18.2100			GO:0016757/GO:0016740/GO:0003824/GO:0003674	transferase activity, transferring glycosyl groups/transferase activity/catalytic activity/molecular_function	molecular_function/molecular_function/molecular_function/molecular_function
cin-miR-1-3p	evm.model.Hic_asm_2.1197.1	evm.TU.Hic_asm_2.2965			-	-	-
cin-miR-1-3p	evm.model.Hic_asm_23.834.1	evm.TU.Hic_asm_23.413			GO:0043167/GO:0016614/GO:0050662/GO:0036094/GO:0000166/GO:1901265/GO:0048037/GO:0008150/GO:0043168/GO:0050660/GO:0055114/GO:0044699/GO:0003824/GO:0005488/GO:1901363/GO:0097159/GO:0016491/GO:0008152/GO:0003674/GO:0044710	ion binding/oxidoreductase activity, acting on CH-OH group of donors/coenzyme binding/small molecule binding/nucleotide binding/nucleoside phosphate binding/cofactor binding/biological_process/anion binding/flavin adenine dinucleotide binding/oxidation-reduction process/single-organism process/catalytic activity/binding/heterocyclic compound binding/organic cyclic compound binding/oxidoreductase …	molecular_function/molecular_function/molecular_function/molecular_function/molecular_function/molecular_function/molecular_function/biological_process/molecular_function/molecular_function/biological_process/biological_process/molecular_function/molecular_function/molecular_function/molecular_function/molecular_function/biological_process/molecular_function/biological_process
cin-miR-1-3p	evm.model.Hic_asm_24.760.1	evm.TU.Hic_asm_24.2070			-	-	-
cin-miR-1-3p	evm.model.Hic_asm_26.2626.1.1	evm.TU.Hic_asm_26.322			GO:0007224/GO:0009987/GO:0008150/GO:0007165/GO:0050896/GO:0044700/GO:0023052/GO:0044763/GO:0007154/GO:0051716/GO:0007166/GO:0016020/GO:0005575/GO:0050789/GO:0044699/GO:0050794/GO:0065007	smoothened signaling pathway/cellular process/biological_process/signal transduction/response to stimulus/single organism signaling/signaling/single-organism cellular process/cell communication/cellular response to stimulus/cell surface receptor signaling pathway/membrane/cellular_component/regulation of biological process/single-organism process/regulation of cellular process/biological regulati…	biological_process/biological_process/biological_process/biological_process/biological_process/biological_process/biological_process/biological_process/biological_process/biological_process/biological_process/cellular_component/cellular_component/biological_process/biological_process/biological_process/biological_process
cin-miR-1-3p	evm.model.Hic_asm_27.658.1	evm.TU.Hic_asm_27.2033			GO:0008150/GO:0005783/GO:0044425/GO:0031224/GO:0016021/GO:0012505/GO:0005623/GO:0044464/GO:0051179/GO:0016020/GO:0008104/GO:0005575/GO:0006810/GO:0015031/GO:0051234/GO:0005622/GO:0045184/GO:0044424/GO:0044444/GO:0043226/GO:0043229/GO:0071702/GO:0005737/GO:0043231/GO:0043227/GO:0051641/GO:0033036/GO:0051649/GO:0034613/GO:0070727/GO:0006886/GO:0046907	biological_process/endoplasmic reticulum/membrane part/intrinsic component of membrane/integral component of membrane/endomembrane system/cell/cell part/localization/membrane/protein localization/cellular_component/transport/protein transport/establishment of localization/intracellular/establishment of protein localization/intracellular part/cytoplasmic part/organelle/intracellular organelle/orga…	biological_process/cellular_component/cellular_component/cellular_component/cellular_component/cellular_component/cellular_component/cellular_component/biological_process/cellular_component/biological_process/cellular_component/biological_process/biological_process/biological_process/cellular_component/biological_process/cellular_component/cellular_component/cellular_component/cellular_component/…
cin-miR-1-3p	evm.model.Hic_asm_27.673.1	evm.TU.Hic_asm_27.496			GO:0009987/GO:0008150/GO:0044425/GO:0031224/GO:0044763/GO:0016021/GO:0055085/GO:0051179/GO:0016020/GO:0005575/GO:0006810/GO:0051234/GO:0044699/GO:1902578/GO:0044765	cellular process/biological_process/membrane part/intrinsic component of membrane/single-organism cellular process/integral component of membrane/transmembrane transport/localization/membrane/cellular_component/transport/establishment of localization/single-organism process/single-organism localization/single-organism transport	biological_process/biological_process/cellular_component/cellular_component/biological_process/cellular_component/biological_process/biological_process/cellular_component/cellular_component/biological_process/biological_process/biological_process/biological_process/biological_process
cin-miR-1-3p	evm.model.Hic_asm_29.2561.1	evm.TU.Hic_asm_29.2335			-	-	-
cin-miR-1-3p	evm.model.Hic_asm_30.1397.1	evm.TU.Hic_asm_30.1749			GO:0008150/GO:0050790/GO:0065009/GO:0019222/GO:0050789/GO:0030234/GO:0005488/GO:0065007/GO:0005515/GO:0008152/GO:0003674/GO:0098772	biological_process/regulation of catalytic activity/regulation of molecular function/regulation of metabolic process/regulation of biological process/enzyme regulator activity/binding/biological regulation/protein binding/metabolic process/molecular_function/molecular function regulator	biological_process/biological_process/biological_process/biological_process/biological_process/molecular_function/molecular_function/biological_process/molecular_function/biological_process/molecular_function/molecular_function
cin-miR-1-3p	evm.model.Hic_asm_34.704.1	evm.TU.Hic_asm_34.2070			-	-	-
cin-miR-1-3p	evm.model.Hic_asm_37.1196.1	evm.TU.Hic_asm_37.193			-	-	-
cin-miR-1-3p	evm.model.Hic_asm_37.380.1.1	evm.TU.Hic_asm_37.807			-	-	-
cin-miR-1-3p	evm.model.Hic_asm_38.1669.1	evm.TU.Hic_asm_38.1505			GO:0046872/GO:0043169/GO:0043167/GO:0045502/GO:0005198/GO:0042803/GO:0008134/GO:0042802/GO:0046983/GO:0005623/GO:0044464/GO:0005575/GO:0044430/GO:0005622/GO:0032991/GO:0044424/GO:0005488/GO:0005856/GO:0043226/GO:0043232/GO:0043229/GO:0043234/GO:0043228/GO:0005882/GO:0045111/GO:0005515/GO:0003674/GO:0044446/GO:0044422	metal ion binding/cation binding/ion binding/dynein binding/structural molecule activity/protein homodimerization activity/transcription factor binding/identical protein binding/protein dimerization activity/cell/cell part/cellular_component/cytoskeletal part/intracellular/macromolecular complex/intracellular part/binding/cytoskeleton/organelle/intracellular non-membrane-bounded organelle/intrace…	molecular_function/molecular_function/molecular_function/molecular_function/molecular_function/molecular_function/molecular_function/molecular_function/molecular_function/cellular_component/cellular_component/cellular_component/cellular_component/cellular_component/cellular_component/cellular_component/molecular_function/cellular_component/cellular_component/cellular_component/cellular_component/…
cin-miR-1-3p	evm.model.Hic_asm_38.2079_evm.model.Hic_asm_38.2087.1	evm.TU.Hic_asm_38.1055			-	-	-
cin-miR-1-3p	evm.model.Hic_asm_4.281.1	evm.TU.Hic_asm_4.1363			GO:0004176/GO:0016817/GO:0016818/GO:0016462/GO:0008150/GO:0070011/GO:0008233/GO:0017111/GO:0042623/GO:0016787/GO:0003824/GO:0016887/GO:0071704/GO:0044238/GO:0006508/GO:0008152/GO:0003674/GO:0043170/GO:0019538	ATP-dependent peptidase activity/hydrolase activity, acting on acid anhydrides/hydrolase activity, acting on acid anhydrides, in phosphorus-containing anhydrides/pyrophosphatase activity/biological_process/peptidase activity, acting on L-amino acid peptides/peptidase activity/nucleoside-triphosphatase activity/ATPase activity, coupled/hydrolase activity/catalytic activity/ATPase activity/organic …	molecular_function/molecular_function/molecular_function/molecular_function/biological_process/molecular_function/molecular_function/molecular_function/molecular_function/molecular_function/molecular_function/molecular_function/biological_process/biological_process/biological_process/biological_process/molecular_function/biological_process/biological_process
cin-miR-1-3p	evm.model.Hic_asm_5.3208.1	evm.TU.Hic_asm_5.1850			-	-	-
cin-miR-1-3p	evm.model.Hic_asm_8.1973.1	evm.TU.Hic_asm_8.1490			GO:0016782/GO:0008146/GO:0016740/GO:0003824/GO:0003674	transferase activity, transferring sulfur-containing groups/sulfotransferase activity/transferase activity/catalytic activity/molecular_function	molecular_function/molecular_function/molecular_function/molecular_function/molecular_function
cin-miR-1-3p	evm.model.Hic_asm_8.3547.1	evm.TU.Hic_asm_8.3128			GO:0008150/GO:0003824/GO:0008152/GO:0003674	biological_process/catalytic activity/metabolic process/molecular_function	biological_process/molecular_function/biological_process/molecular_function
cin-miR-1-3p	evm.model.Hic_asm_9.1917.1.1	evm.TU.Hic_asm_9.609			-	-	-
cin-miR-1-3p	evm.model.Hic_asm_9.2985.1	evm.TU.Hic_asm_9.2883			-	-	-
odi-miR-1c	evm.model.Hic_asm_0.4418.1	evm.TU.Hic_asm_0.2835			-	-	-
odi-miR-1c	evm.model.Hic_asm_1.694.1	evm.TU.Hic_asm_1.2398			GO:0008527/GO:0009593/GO:0050906/GO:0050907/GO:0050912/GO:0050909/GO:0006952/GO:0004930/GO:0007606/GO:0007600/GO:0050877/GO:0009036/GO:0015666/GO:0051606/GO:0042221/GO:0009307/GO:0044355/GO:0003008/GO:0006304/GO:0016888/GO:0009987/GO:0008150/GO:0006807/GO:0044425/GO:0031224/GO:0050896/GO:0004520/GO:0044707/GO:0044237/GO:0016021/GO:0006950/GO:0038023/GO:0004888/GO:0034641/GO:0004519/GO:0004872/GO:…	taste receptor activity/detection of chemical stimulus/detection of stimulus involved in sensory perception/detection of chemical stimulus involved in sensory perception/detection of chemical stimulus involved in sensory perception of taste/sensory perception of taste/defense response/G-protein coupled receptor activity/sensory perception of chemical stimulus/sensory perception/neurological syste…	molecular_function/biological_process/biological_process/biological_process/biological_process/biological_process/biological_process/molecular_function/biological_process/biological_process/biological_process/molecular_function/molecular_function/biological_process/biological_process/biological_process/biological_process/biological_process/biological_process/molecular_function/biological_process/…
odi-miR-1c	evm.model.Hic_asm_10.2558.1	evm.TU.Hic_asm_10.1971			GO:0046872/GO:0043169/GO:0043167/GO:0030288/GO:0004064/GO:0052689/GO:0042597/GO:0044462/GO:0071555/GO:0030313/GO:0009987/GO:0008150/GO:0030312/GO:0045229/GO:0070011/GO:0004222/GO:0008237/GO:0005509/GO:0071554/GO:0008233/GO:0004175/GO:0005623/GO:0044464/GO:0016787/GO:0071944/GO:0005575/GO:0003824/GO:0005488/GO:0031975/GO:0005515/GO:0003674/GO:0016043/GO:0071840/GO:0016788	metal ion binding/cation binding/ion binding/outer membrane-bounded periplasmic space/arylesterase activity/carboxylic ester hydrolase activity/periplasmic space/external encapsulating structure part/cell wall organization/cell envelope/cellular process/biological_process/external encapsulating structure/external encapsulating structure organization/peptidase activity, acting on L-amino acid pept…	molecular_function/molecular_function/molecular_function/cellular_component/molecular_function/molecular_function/cellular_component/cellular_component/biological_process/cellular_component/biological_process/biological_process/cellular_component/biological_process/molecular_function/molecular_function/molecular_function/molecular_function/biological_process/molecular_function/molecular_function/…
odi-miR-1c	evm.model.Hic_asm_11.1437.1	evm.TU.Hic_asm_11.242			GO:0043167/GO:0036094/GO:0000166/GO:1901265/GO:0005524/GO:0032559/GO:0030554/GO:0032553/GO:0035639/GO:0097367/GO:0001883/GO:0032549/GO:0032550/GO:0032555/GO:0001882/GO:0017076/GO:0009987/GO:0008150/GO:0043168/GO:0006807/GO:0044237/GO:0034641/GO:0005623/GO:0044464/GO:0005575/GO:1901360/GO:0006139/GO:0005622/GO:0003824/GO:0006725/GO:0046483/GO:0090304/GO:0044424/GO:0005488/GO:1901363/GO:0097159/GO:…	ion binding/small molecule binding/nucleotide binding/nucleoside phosphate binding/ATP binding/adenyl ribonucleotide binding/adenyl nucleotide binding/ribonucleotide binding/purine ribonucleoside triphosphate binding/carbohydrate derivative binding/purine nucleoside binding/ribonucleoside binding/purine ribonucleoside binding/purine ribonucleotide binding/nucleoside binding/purine nucleotide bind…	molecular_function/molecular_function/molecular_function/molecular_function/molecular_function/molecular_function/molecular_function/molecular_function/molecular_function/molecular_function/molecular_function/molecular_function/molecular_function/molecular_function/molecular_function/molecular_function/biological_process/biological_process/molecular_function/biological_process/biological_process/…
odi-miR-1c	evm.model.Hic_asm_12.1420.2.1	evm.TU.Hic_asm_12.755			-	-	-
odi-miR-1c	evm.model.Hic_asm_13.2144.1	evm.TU.Hic_asm_13.761			GO:0008150/GO:0044425/GO:0031224/GO:0016021/GO:0016020/GO:0005575/GO:0007155/GO:0022610	biological_process/membrane part/intrinsic component of membrane/integral component of membrane/membrane/cellular_component/cell adhesion/biological adhesion	biological_process/cellular_component/cellular_component/cellular_component/cellular_component/cellular_component/biological_process/biological_process
odi-miR-1c	evm.model.Hic_asm_15.2421.1	evm.TU.Hic_asm_15.518			GO:0000096/GO:0008705/GO:0042084/GO:0006790/GO:0009086/GO:0000097/GO:0006555/GO:0008172/GO:0009067/GO:0009987/GO:0008150/GO:0009066/GO:1901576/GO:0044249/GO:0006807/GO:0044272/GO:0044237/GO:0044711/GO:0044763/GO:0009058/GO:0043436/GO:0006520/GO:0006082/GO:1901564/GO:0005623/GO:0044464/GO:1901605/GO:0008168/GO:0005575/GO:0016740/GO:0044699/GO:0016741/GO:0005622/GO:0003824/GO:1901566/GO:0019752/GO:…	sulfur amino acid metabolic process/methionine synthase activity/5-methyltetrahydrofolate-dependent methyltransferase activity/sulfur compound metabolic process/methionine biosynthetic process/sulfur amino acid biosynthetic process/methionine metabolic process/S-methyltransferase activity/aspartate family amino acid biosynthetic process/cellular process/biological_process/aspartate family amino a…	biological_process/molecular_function/molecular_function/biological_process/biological_process/biological_process/biological_process/molecular_function/biological_process/biological_process/biological_process/biological_process/biological_process/biological_process/biological_process/biological_process/biological_process/biological_process/biological_process/biological_process/biological_process/…
odi-miR-1c	evm.model.Hic_asm_17.2047.1	evm.TU.Hic_asm_17.2153			-	-	-
odi-miR-1c	evm.model.Hic_asm_18.1731_evm.model.Hic_asm_18.1732.1	evm.TU.Hic_asm_18.2100			GO:0016757/GO:0016740/GO:0003824/GO:0003674	transferase activity, transferring glycosyl groups/transferase activity/catalytic activity/molecular_function	molecular_function/molecular_function/molecular_function/molecular_function
odi-miR-1c	evm.model.Hic_asm_2.1197.1	evm.TU.Hic_asm_2.2965			-	-	-
odi-miR-1c	evm.model.Hic_asm_24.2089.1	evm.TU.Hic_asm_24.356			GO:0043167/GO:0036094/GO:0000166/GO:1901265/GO:0005524/GO:0032559/GO:0030554/GO:0032553/GO:0035639/GO:0097367/GO:0001883/GO:0032549/GO:0032550/GO:0032555/GO:0001882/GO:0017076/GO:0009987/GO:0008150/GO:0043168/GO:0004672/GO:0044237/GO:0016773/GO:0016740/GO:0003824/GO:0005488/GO:0006793/GO:1901363/GO:0097159/GO:0071704/GO:0044260/GO:0044238/GO:0016301/GO:0016772/GO:0044267/GO:0005515/GO:0006796/GO:…	ion binding/small molecule binding/nucleotide binding/nucleoside phosphate binding/ATP binding/adenyl ribonucleotide binding/adenyl nucleotide binding/ribonucleotide binding/purine ribonucleoside triphosphate binding/carbohydrate derivative binding/purine nucleoside binding/ribonucleoside binding/purine ribonucleoside binding/purine ribonucleotide binding/nucleoside binding/purine nucleotide bind…	molecular_function/molecular_function/molecular_function/molecular_function/molecular_function/molecular_function/molecular_function/molecular_function/molecular_function/molecular_function/molecular_function/molecular_function/molecular_function/molecular_function/molecular_function/molecular_function/biological_process/biological_process/molecular_function/molecular_function/biological_process/…
odi-miR-1c	evm.model.Hic_asm_24.760.1	evm.TU.Hic_asm_24.2070			-	-	-
odi-miR-1c	evm.model.Hic_asm_25.2095.1	evm.TU.Hic_asm_25.864			GO:0009987/GO:0008150/GO:0044425/GO:0031224/GO:0044763/GO:0016021/GO:0055085/GO:0051179/GO:0016020/GO:0005575/GO:0006810/GO:0051234/GO:0044699/GO:1902578/GO:0044765/GO:0003674/GO:0005215/GO:0022857	cellular process/biological_process/membrane part/intrinsic component of membrane/single-organism cellular process/integral component of membrane/transmembrane transport/localization/membrane/cellular_component/transport/establishment of localization/single-organism process/single-organism localization/single-organism transport/molecular_function/transporter activity/transmembrane transporter act…	biological_process/biological_process/cellular_component/cellular_component/biological_process/cellular_component/biological_process/biological_process/cellular_component/cellular_component/biological_process/biological_process/biological_process/biological_process/biological_process/molecular_function/molecular_function/molecular_function
odi-miR-1c	evm.model.Hic_asm_27.658.1	evm.TU.Hic_asm_27.2033			GO:0008150/GO:0005783/GO:0044425/GO:0031224/GO:0016021/GO:0012505/GO:0005623/GO:0044464/GO:0051179/GO:0016020/GO:0008104/GO:0005575/GO:0006810/GO:0015031/GO:0051234/GO:0005622/GO:0045184/GO:0044424/GO:0044444/GO:0043226/GO:0043229/GO:0071702/GO:0005737/GO:0043231/GO:0043227/GO:0051641/GO:0033036/GO:0051649/GO:0034613/GO:0070727/GO:0006886/GO:0046907	biological_process/endoplasmic reticulum/membrane part/intrinsic component of membrane/integral component of membrane/endomembrane system/cell/cell part/localization/membrane/protein localization/cellular_component/transport/protein transport/establishment of localization/intracellular/establishment of protein localization/intracellular part/cytoplasmic part/organelle/intracellular organelle/orga…	biological_process/cellular_component/cellular_component/cellular_component/cellular_component/cellular_component/cellular_component/cellular_component/biological_process/cellular_component/biological_process/cellular_component/biological_process/biological_process/biological_process/cellular_component/biological_process/cellular_component/cellular_component/cellular_component/cellular_component/…
odi-miR-1c	evm.model.Hic_asm_27.673.1	evm.TU.Hic_asm_27.496			GO:0009987/GO:0008150/GO:0044425/GO:0031224/GO:0044763/GO:0016021/GO:0055085/GO:0051179/GO:0016020/GO:0005575/GO:0006810/GO:0051234/GO:0044699/GO:1902578/GO:0044765	cellular process/biological_process/membrane part/intrinsic component of membrane/single-organism cellular process/integral component of membrane/transmembrane transport/localization/membrane/cellular_component/transport/establishment of localization/single-organism process/single-organism localization/single-organism transport	biological_process/biological_process/cellular_component/cellular_component/biological_process/cellular_component/biological_process/biological_process/cellular_component/cellular_component/biological_process/biological_process/biological_process/biological_process/biological_process
odi-miR-1c	evm.model.Hic_asm_28.2387.1	evm.TU.Hic_asm_28.1800			GO:0030254/GO:0030257/GO:0009987/GO:0008150/GO:0032940/GO:0046903/GO:0071806/GO:0044763/GO:0009306/GO:0055085/GO:0005623/GO:0044464/GO:0051179/GO:0008104/GO:0005575/GO:0006810/GO:0015031/GO:0051234/GO:0044699/GO:0045184/GO:0032991/GO:0009405/GO:0051704/GO:0043234/GO:0071702/GO:1902578/GO:0044765/GO:0051641/GO:0033036/GO:0051649	protein secretion by the type III secretion system/type III protein secretion system complex/cellular process/biological_process/secretion by cell/secretion/protein transmembrane transport/single-organism cellular process/protein secretion/transmembrane transport/cell/cell part/localization/protein localization/cellular_component/transport/protein transport/establishment of localization/single-or…	biological_process/cellular_component/biological_process/biological_process/biological_process/biological_process/biological_process/biological_process/biological_process/biological_process/cellular_component/cellular_component/biological_process/biological_process/cellular_component/biological_process/biological_process/biological_process/biological_process/biological_process/cellular_component/…
odi-miR-1c	evm.model.Hic_asm_3.3891.1	evm.TU.Hic_asm_3.3819			-	-	-
odi-miR-1c	evm.model.Hic_asm_34.704.1	evm.TU.Hic_asm_34.2070			-	-	-
odi-miR-1c	evm.model.Hic_asm_35.1297_evm.model.Hic_asm_35.1298.1	evm.TU.Hic_asm_35.362			GO:0004930/GO:0007186/GO:0009987/GO:0008150/GO:0007165/GO:0044425/GO:0031224/GO:0050896/GO:0044700/GO:0023052/GO:0044763/GO:0016021/GO:0007154/GO:0038023/GO:0004888/GO:0051716/GO:0004872/GO:0016020/GO:0004871/GO:0005575/GO:0050789/GO:0060089/GO:0044699/GO:0050794/GO:0065007/GO:0003674	G-protein coupled receptor activity/G-protein coupled receptor signaling pathway/cellular process/biological_process/signal transduction/membrane part/intrinsic component of membrane/response to stimulus/single organism signaling/signaling/single-organism cellular process/integral component of membrane/cell communication/signaling receptor activity/transmembrane signaling receptor activity/cellul…	molecular_function/biological_process/biological_process/biological_process/biological_process/cellular_component/cellular_component/biological_process/biological_process/biological_process/biological_process/cellular_component/biological_process/molecular_function/molecular_function/biological_process/molecular_function/cellular_component/molecular_function/cellular_component/biological_process/…
odi-miR-1c	evm.model.Hic_asm_37.1196.1	evm.TU.Hic_asm_37.193			-	-	-
odi-miR-1c	evm.model.Hic_asm_37.380.1.1	evm.TU.Hic_asm_37.807			-	-	-
odi-miR-1c	evm.model.Hic_asm_38.1669.1	evm.TU.Hic_asm_38.1505			GO:0046872/GO:0043169/GO:0043167/GO:0045502/GO:0005198/GO:0042803/GO:0008134/GO:0042802/GO:0046983/GO:0005623/GO:0044464/GO:0005575/GO:0044430/GO:0005622/GO:0032991/GO:0044424/GO:0005488/GO:0005856/GO:0043226/GO:0043232/GO:0043229/GO:0043234/GO:0043228/GO:0005882/GO:0045111/GO:0005515/GO:0003674/GO:0044446/GO:0044422	metal ion binding/cation binding/ion binding/dynein binding/structural molecule activity/protein homodimerization activity/transcription factor binding/identical protein binding/protein dimerization activity/cell/cell part/cellular_component/cytoskeletal part/intracellular/macromolecular complex/intracellular part/binding/cytoskeleton/organelle/intracellular non-membrane-bounded organelle/intrace…	molecular_function/molecular_function/molecular_function/molecular_function/molecular_function/molecular_function/molecular_function/molecular_function/molecular_function/cellular_component/cellular_component/cellular_component/cellular_component/cellular_component/cellular_component/cellular_component/molecular_function/cellular_component/cellular_component/cellular_component/cellular_component/…
odi-miR-1c	evm.model.Hic_asm_38.2079_evm.model.Hic_asm_38.2087.1	evm.TU.Hic_asm_38.1055			-	-	-
odi-miR-1c	evm.model.Hic_asm_4.281.1	evm.TU.Hic_asm_4.1363			GO:0004176/GO:0016817/GO:0016818/GO:0016462/GO:0008150/GO:0070011/GO:0008233/GO:0017111/GO:0042623/GO:0016787/GO:0003824/GO:0016887/GO:0071704/GO:0044238/GO:0006508/GO:0008152/GO:0003674/GO:0043170/GO:0019538	ATP-dependent peptidase activity/hydrolase activity, acting on acid anhydrides/hydrolase activity, acting on acid anhydrides, in phosphorus-containing anhydrides/pyrophosphatase activity/biological_process/peptidase activity, acting on L-amino acid peptides/peptidase activity/nucleoside-triphosphatase activity/ATPase activity, coupled/hydrolase activity/catalytic activity/ATPase activity/organic …	molecular_function/molecular_function/molecular_function/molecular_function/biological_process/molecular_function/molecular_function/molecular_function/molecular_function/molecular_function/molecular_function/molecular_function/biological_process/biological_process/biological_process/biological_process/molecular_function/biological_process/biological_process
odi-miR-1c	evm.model.Hic_asm_4.768_evm.model.Hic_asm_4.775_evm.model.Hic_asm_4.776.1	evm.TU.Hic_asm_4.662			GO:0046872/GO:0043169/GO:0043167/GO:0044425/GO:0031224/GO:0016021/GO:0016020/GO:0005575/GO:0005488/GO:0003674	metal ion binding/cation binding/ion binding/membrane part/intrinsic component of membrane/integral component of membrane/membrane/cellular_component/binding/molecular_function	molecular_function/molecular_function/molecular_function/cellular_component/cellular_component/cellular_component/cellular_component/cellular_component/molecular_function/molecular_function
odi-miR-1c	evm.model.Hic_asm_8.1973.1	evm.TU.Hic_asm_8.1490			GO:0016782/GO:0008146/GO:0016740/GO:0003824/GO:0003674	transferase activity, transferring sulfur-containing groups/sulfotransferase activity/transferase activity/catalytic activity/molecular_function	molecular_function/molecular_function/molecular_function/molecular_function/molecular_function
odi-miR-1c	evm.model.Hic_asm_8.340.1	evm.TU.Hic_asm_8.460			-	-	-
odi-miR-1c	evm.model.Hic_asm_8.3547.1	evm.TU.Hic_asm_8.3128			GO:0008150/GO:0003824/GO:0008152/GO:0003674	biological_process/catalytic activity/metabolic process/molecular_function	biological_process/molecular_function/biological_process/molecular_function
mmu-miR-1b-5p	evm.model.Hic_asm_0.1156.1	evm.TU.Hic_asm_0.4428			GO:0031122/GO:0035058/GO:0097546/GO:0044441/GO:0032990/GO:0048858/GO:0005813/GO:0007052/GO:0010927/GO:0042384/GO:0060271/GO:0044463/GO:0030030/GO:0044782/GO:0030031/GO:0007051/GO:0000226/GO:0000902/GO:0032989/GO:0022402/GO:0000278/GO:1903047/GO:0005929/GO:0009653/GO:0009987/GO:0008150/GO:0070925/GO:0048869/GO:0007017/GO:0005815/GO:0044763/GO:0007010/GO:0042995/GO:0071822/GO:0048856/GO:0007049/GO:…		biological_process/biological_process/cellular_component/cellular_component/biological_process/biological_process/cellular_component/biological_process/biological_process/biological_process/biological_process/cellular_component/biological_process/biological_process/biological_process/biological_process/biological_process/biological_process/biological_process/biological_process/biological_process/…
mmu-miR-1b-5p	evm.model.Hic_asm_0.2861.1	evm.TU.Hic_asm_0.2442			GO:0046872/GO:0043169/GO:0043167/GO:0008270/GO:0046914/GO:0009987/GO:0008150/GO:0044237/GO:0016151/GO:0005488/GO:0071704/GO:0044260/GO:0044238/GO:0044267/GO:0006464/GO:0036211/GO:0043412/GO:0008152/GO:0003674/GO:0043170/GO:0019538	metal ion binding/cation binding/ion binding/zinc ion binding/transition metal ion binding/cellular process/biological_process/cellular metabolic process/nickel cation binding/binding/organic substance metabolic process/cellular macromolecule metabolic process/primary metabolic process/cellular protein metabolic process/cellular protein modification process/protein modification process/macromolec…	molecular_function/molecular_function/molecular_function/molecular_function/molecular_function/biological_process/biological_process/biological_process/molecular_function/molecular_function/biological_process/biological_process/biological_process/biological_process/biological_process/biological_process/biological_process/biological_process/molecular_function/biological_process/biological_process
mmu-miR-1b-5p	evm.model.Hic_asm_0.525.1	evm.TU.Hic_asm_0.2088			-	-	-
mmu-miR-1b-5p	evm.model.Hic_asm_1.1238.1	evm.TU.Hic_asm_1.804			GO:0005488/GO:0005515/GO:0003674	binding/protein binding/molecular_function	molecular_function/molecular_function/molecular_function
mmu-miR-1b-5p	evm.model.Hic_asm_10.2885.1	evm.TU.Hic_asm_10.3400			GO:0046872/GO:0043169/GO:0043167/GO:1901136/GO:0006032/GO:0046348/GO:1901072/GO:0006026/GO:1901565/GO:0009056/GO:0097367/GO:0008150/GO:0006807/GO:0009057/GO:1901575/GO:1901564/GO:1901135/GO:0006030/GO:1901071/GO:0006040/GO:0008061/GO:0006022/GO:0005488/GO:0071704/GO:0005515/GO:0008152/GO:0003674/GO:0043170	metal ion binding/cation binding/ion binding/carbohydrate derivative catabolic process/chitin catabolic process/amino sugar catabolic process/glucosamine-containing compound catabolic process/aminoglycan catabolic process/organonitrogen compound catabolic process/catabolic process/carbohydrate derivative binding/biological_process/nitrogen compound metabolic process/macromolecule catabolic proces…	molecular_function/molecular_function/molecular_function/biological_process/biological_process/biological_process/biological_process/biological_process/biological_process/biological_process/molecular_function/biological_process/biological_process/biological_process/biological_process/biological_process/biological_process/biological_process/biological_process/biological_process/molecular_function/…
mmu-miR-1b-5p	evm.model.Hic_asm_10.3359.1	evm.TU.Hic_asm_10.427			-	-	-
mmu-miR-1b-5p	evm.model.Hic_asm_10.828.1	evm.TU.Hic_asm_10.661			-	-	-
mmu-miR-1b-5p	evm.model.Hic_asm_11.2978.1	evm.TU.Hic_asm_11.327			GO:0005179/GO:0009628/GO:0009314/GO:0009416/GO:0004564/GO:0004575/GO:0015926/GO:0090599/GO:0008150/GO:0004553/GO:0050896/GO:0016798/GO:0016787/GO:0051179/GO:0016020/GO:0005102/GO:0005575/GO:0006810/GO:0051234/GO:0003824/GO:0005488/GO:0005515/GO:0003674/GO:0005576/GO:0005215	hormone activity/response to abiotic stimulus/response to radiation/response to light stimulus/beta-fructofuranosidase activity/sucrose alpha-glucosidase activity/glucosidase activity/alpha-glucosidase activity/biological_process/hydrolase activity, hydrolyzing O-glycosyl compounds/response to stimulus/hydrolase activity, acting on glycosyl bonds/hydrolase activity/localization/membrane/receptor …	molecular_function/biological_process/biological_process/biological_process/molecular_function/molecular_function/molecular_function/molecular_function/biological_process/molecular_function/biological_process/molecular_function/molecular_function/biological_process/cellular_component/molecular_function/cellular_component/biological_process/biological_process/molecular_function/molecular_function/…
mmu-miR-1b-5p	evm.model.Hic_asm_12.712.1	evm.TU.Hic_asm_12.684			-	-	-
mmu-miR-1b-5p	evm.model.Hic_asm_12.785.1	evm.TU.Hic_asm_12.248			-	-	-
mmu-miR-1b-5p	evm.model.Hic_asm_13.1175.1.1	evm.TU.Hic_asm_13.663			GO:0008715/GO:0008654/GO:0016817/GO:0008610/GO:0016818/GO:0006644/GO:0016462/GO:0009987/GO:0008150/GO:0044255/GO:1901576/GO:0044249/GO:0006807/GO:0019637/GO:0044237/GO:0044711/GO:0044763/GO:0006629/GO:0009058/GO:0016787/GO:0016020/GO:0090407/GO:0005575/GO:0016810/GO:0044699/GO:0003824/GO:0006793/GO:0071704/GO:0044238/GO:0006796/GO:0008152/GO:0003674/GO:0044710	CDP-diacylglycerol diphosphatase activity/phospholipid biosynthetic process/hydrolase activity, acting on acid anhydrides/lipid biosynthetic process/hydrolase activity, acting on acid anhydrides, in phosphorus-containing anhydrides/phospholipid metabolic process/pyrophosphatase activity/cellular process/biological_process/cellular lipid metabolic process/organic substance biosynthetic process/cel…	molecular_function/biological_process/molecular_function/biological_process/molecular_function/biological_process/molecular_function/biological_process/biological_process/biological_process/biological_process/biological_process/biological_process/biological_process/biological_process/biological_process/biological_process/biological_process/biological_process/molecular_function/cellular_component/…
mmu-miR-1b-5p	evm.model.Hic_asm_14.854.1	evm.TU.Hic_asm_14.2325			-	-	-
mmu-miR-1b-5p	evm.model.Hic_asm_15.1098.1	evm.TU.Hic_asm_15.1776			GO:0005198/GO:0009987/GO:0008150/GO:0034645/GO:0006412/GO:0003735/GO:0005840/GO:0009059/GO:1901576/GO:0043603/GO:0043043/GO:0044249/GO:0006807/GO:0006518/GO:0043604/GO:0044237/GO:0009058/GO:1901564/GO:0044271/GO:0034641/GO:0005623/GO:0044464/GO:0030529/GO:0005575/GO:0010467/GO:0005622/GO:0032991/GO:1901566/GO:0044424/GO:0044444/GO:0043226/GO:0071704/GO:0044260/GO:0044238/GO:0043232/GO:0043229/GO:…	structural molecule activity/cellular process/biological_process/cellular macromolecule biosynthetic process/translation/structural constituent of ribosome/ribosome/macromolecule biosynthetic process/organic substance biosynthetic process/cellular amide metabolic process/peptide biosynthetic process/cellular biosynthetic process/nitrogen compound metabolic process/peptide metabolic process/amide …	molecular_function/biological_process/biological_process/biological_process/biological_process/molecular_function/cellular_component/biological_process/biological_process/biological_process/biological_process/biological_process/biological_process/biological_process/biological_process/biological_process/biological_process/biological_process/biological_process/biological_process/cellular_component/…
mmu-miR-1b-5p	evm.model.Hic_asm_16.1245.1	evm.TU.Hic_asm_16.273			-	-	-
mmu-miR-1b-5p	evm.model.Hic_asm_16.2213.1	evm.TU.Hic_asm_16.882			-	-	-
mmu-miR-1b-5p	evm.model.Hic_asm_17.133.1.1	evm.TU.Hic_asm_17.1342			GO:0005096/GO:0030695/GO:0008047/GO:0060589/GO:0030234/GO:0003674/GO:0098772	GTPase activator activity/GTPase regulator activity/enzyme activator activity/nucleoside-triphosphatase regulator activity/enzyme regulator activity/molecular_function/molecular function regulator	molecular_function/molecular_function/molecular_function/molecular_function/molecular_function/molecular_function/molecular_function
mmu-miR-1b-5p	evm.model.Hic_asm_19.1654.1	evm.TU.Hic_asm_19.264			GO:0000096/GO:0000098/GO:0030328/GO:0030329/GO:0042219/GO:0044273/GO:0006790/GO:0008924/GO:0016901/GO:0016614/GO:0045333/GO:0016615/GO:0016667/GO:0006099/GO:0006101/GO:0015980/GO:0009060/GO:0006575/GO:0016670/GO:0072350/GO:1901565/GO:0009056/GO:0009987/GO:0008150/GO:0044248/GO:0006091/GO:0006807/GO:0009063/GO:0044237/GO:0044763/GO:1901575/GO:0016054/GO:0046395/GO:0044282/GO:0043436/GO:0006520/GO:…	sulfur amino acid metabolic process/sulfur amino acid catabolic process/prenylcysteine catabolic process/prenylcysteine metabolic process/cellular modified amino acid catabolic process/sulfur compound catabolic process/sulfur compound metabolic process/malate dehydrogenase (quinone) activity/oxidoreductase activity, acting on the CH-OH group of donors, quinone or similar compound as acceptor/oxid…	biological_process/biological_process/biological_process/biological_process/biological_process/biological_process/biological_process/molecular_function/molecular_function/molecular_function/biological_process/molecular_function/molecular_function/biological_process/biological_process/biological_process/biological_process/biological_process/molecular_function/biological_process/biological_process/…
mmu-miR-1b-5p	evm.model.Hic_asm_19.2013.1	evm.TU.Hic_asm_19.1091			GO:0005801/GO:0019079/GO:0000910/GO:0051301/GO:0006914/GO:0022402/GO:0009056/GO:0000278/GO:1903047/GO:0016779/GO:0009987/GO:0008150/GO:0034645/GO:0009059/GO:1901576/GO:0044248/GO:0034062/GO:0044249/GO:0006807/GO:0044237/GO:0019058/GO:0044763/GO:0003968/GO:0009058/GO:0043093/GO:0006351/GO:0097659/GO:0032505/GO:0032774/GO:0044403/GO:0000917/GO:0032506/GO:0090529/GO:1902410/GO:0044419/GO:0044271/GO:…	cis-Golgi network/viral genome replication/cytokinesis/cell division/autophagy/cell cycle process/catabolic process/mitotic cell cycle/mitotic cell cycle process/nucleotidyltransferase activity/cellular process/biological_process/cellular macromolecule biosynthetic process/macromolecule biosynthetic process/organic substance biosynthetic process/cellular catabolic process/RNA polymerase activity/…	cellular_component/biological_process/biological_process/biological_process/biological_process/biological_process/biological_process/biological_process/biological_process/molecular_function/biological_process/biological_process/biological_process/biological_process/biological_process/biological_process/molecular_function/biological_process/biological_process/biological_process/biological_process/…
mmu-miR-1b-5p	evm.model.Hic_asm_19.2459.1	evm.TU.Hic_asm_19.2458			GO:0043167/GO:0036094/GO:0000166/GO:1901265/GO:0005524/GO:0032559/GO:0030554/GO:0032553/GO:0035639/GO:0097367/GO:0001883/GO:0032549/GO:0032550/GO:0032555/GO:0001882/GO:0017076/GO:0043168/GO:0005488/GO:1901363/GO:0097159/GO:0005515/GO:0003674	ion binding/small molecule binding/nucleotide binding/nucleoside phosphate binding/ATP binding/adenyl ribonucleotide binding/adenyl nucleotide binding/ribonucleotide binding/purine ribonucleoside triphosphate binding/carbohydrate derivative binding/purine nucleoside binding/ribonucleoside binding/purine ribonucleoside binding/purine ribonucleotide binding/nucleoside binding/purine nucleotide bind…	molecular_function/molecular_function/molecular_function/molecular_function/molecular_function/molecular_function/molecular_function/molecular_function/molecular_function/molecular_function/molecular_function/molecular_function/molecular_function/molecular_function/molecular_function/molecular_function/molecular_function/molecular_function/molecular_function/molecular_function/molecular_function/…
mmu-miR-1b-5p	evm.model.Hic_asm_20.1253.1	evm.TU.Hic_asm_20.716			GO:0005929/GO:0009987/GO:0008150/GO:0044763/GO:0042995/GO:0005623/GO:0044464/GO:0051179/GO:0005575/GO:0008289/GO:0044699/GO:0031514/GO:0005488/GO:0006928/GO:0043226/GO:0040011/GO:0048870/GO:0051674/GO:0003674	cilium/cellular process/biological_process/single-organism cellular process/cell projection/cell/cell part/localization/cellular_component/lipid binding/single-organism process/motile cilium/binding/movement of cell or subcellular component/organelle/locomotion/cell motility/localization of cell/molecular_function	cellular_component/biological_process/biological_process/biological_process/cellular_component/cellular_component/cellular_component/biological_process/cellular_component/molecular_function/biological_process/cellular_component/molecular_function/biological_process/cellular_component/biological_process/biological_process/biological_process/molecular_function
mmu-miR-1b-5p	evm.model.Hic_asm_20.2192.1.1	evm.TU.Hic_asm_20.902			-	-	-
mmu-miR-1b-5p	evm.model.Hic_asm_21.244.1	evm.TU.Hic_asm_21.808			-	-	-
mmu-miR-1b-5p	evm.model.Hic_asm_21.265.1	evm.TU.Hic_asm_21.2155			GO:0005198/GO:0042302/GO:0003674	structural molecule activity/structural constituent of cuticle/molecular_function	molecular_function/molecular_function/molecular_function
mmu-miR-1b-5p	evm.model.Hic_asm_21.2839.1	evm.TU.Hic_asm_21.1778			GO:0051287/GO:0050662/GO:0036094/GO:0000166/GO:1901265/GO:0048037/GO:0008150/GO:0055114/GO:0044699/GO:0005488/GO:1901363/GO:0097159/GO:0008152/GO:0003674/GO:0044710	NAD binding/coenzyme binding/small molecule binding/nucleotide binding/nucleoside phosphate binding/cofactor binding/biological_process/oxidation-reduction process/single-organism process/binding/heterocyclic compound binding/organic cyclic compound binding/metabolic process/molecular_function/single-organism metabolic process	molecular_function/molecular_function/molecular_function/molecular_function/molecular_function/molecular_function/biological_process/biological_process/biological_process/molecular_function/molecular_function/molecular_function/biological_process/molecular_function/biological_process
mmu-miR-1b-5p	evm.model.Hic_asm_21.2840.1	evm.TU.Hic_asm_21.2373			GO:0046872/GO:0043169/GO:0043167/GO:0030178/GO:0048523/GO:0009878/GO:0009886/GO:0044111/GO:0009791/GO:0030111/GO:0009968/GO:0048519/GO:0009653/GO:0009987/GO:0010648/GO:0023057/GO:0008150/GO:0009877/GO:0009966/GO:0007165/GO:0050896/GO:0010646/GO:0023051/GO:0044700/GO:0048585/GO:0044707/GO:0023052/GO:0044763/GO:0007154/GO:0048583/GO:0051716/GO:0044403/GO:0044419/GO:0016055/GO:0007166/GO:0048856/GO:…	metal ion binding/cation binding/ion binding/negative regulation of Wnt signaling pathway/negative regulation of cellular process/nodule morphogenesis/post-embryonic morphogenesis/development involved in symbiotic interaction/post-embryonic development/regulation of Wnt signaling pathway/negative regulation of signal transduction/negative regulation of biological process/anatomical structure morp…	molecular_function/molecular_function/molecular_function/biological_process/biological_process/biological_process/biological_process/biological_process/biological_process/biological_process/biological_process/biological_process/biological_process/biological_process/biological_process/biological_process/biological_process/biological_process/biological_process/biological_process/biological_process/…
mmu-miR-1b-5p	evm.model.Hic_asm_21.3172.1	evm.TU.Hic_asm_21.489			GO:0004553/GO:0016798/GO:0016787/GO:0003824/GO:0003674	hydrolase activity, hydrolyzing O-glycosyl compounds/hydrolase activity, acting on glycosyl bonds/hydrolase activity/catalytic activity/molecular_function	molecular_function/molecular_function/molecular_function/molecular_function/molecular_function
mmu-miR-1b-5p	evm.model.Hic_asm_22.1518.1	evm.TU.Hic_asm_22.152			GO:0005337/GO:1901505/GO:0009987/GO:0008150/GO:0015932/GO:0044425/GO:0031224/GO:0044763/GO:0016021/GO:0055085/GO:0051179/GO:0016020/GO:0005575/GO:0006810/GO:0051234/GO:0044699/GO:1902578/GO:0044765/GO:0003674/GO:0005215/GO:0022857/GO:0022892/GO:0022891	nucleoside transmembrane transporter activity/carbohydrate derivative transporter activity/cellular process/biological_process/nucleobase-containing compound transmembrane transporter activity/membrane part/intrinsic component of membrane/single-organism cellular process/integral component of membrane/transmembrane transport/localization/membrane/cellular_component/transport/establishment of loca…	molecular_function/molecular_function/biological_process/biological_process/molecular_function/cellular_component/cellular_component/biological_process/cellular_component/biological_process/biological_process/cellular_component/cellular_component/biological_process/biological_process/biological_process/biological_process/biological_process/molecular_function/molecular_function/molecular_function/…
mmu-miR-1b-5p	evm.model.Hic_asm_23.933.1	evm.TU.Hic_asm_23.95			GO:0016868/GO:0008150/GO:0016866/GO:0003824/GO:0016853/GO:0071704/GO:0044238/GO:0005975/GO:0008152/GO:0003674	intramolecular transferase activity, phosphotransferases/biological_process/intramolecular transferase activity/catalytic activity/isomerase activity/organic substance metabolic process/primary metabolic process/carbohydrate metabolic process/metabolic process/molecular_function	molecular_function/biological_process/molecular_function/molecular_function/molecular_function/biological_process/biological_process/biological_process/biological_process/molecular_function
mmu-miR-1b-5p	evm.model.Hic_asm_24.1241.1	evm.TU.Hic_asm_24.711			-	-	-
mmu-miR-1b-5p	evm.model.Hic_asm_24.2137.1	evm.TU.Hic_asm_24.1158			-	-	-
mmu-miR-1b-5p	evm.model.Hic_asm_25.676.1	evm.TU.Hic_asm_25.346			GO:0043167/GO:0036094/GO:0000166/GO:1901265/GO:0005524/GO:0032559/GO:0030554/GO:0032553/GO:0035639/GO:0097367/GO:0001883/GO:0032549/GO:0032550/GO:0032555/GO:0001882/GO:0017076/GO:0009987/GO:0008150/GO:0043168/GO:0000150/GO:0006807/GO:0044237/GO:0019058/GO:0044763/GO:0019069/GO:0044403/GO:0044419/GO:0016032/GO:0034641/GO:0019068/GO:0044699/GO:1901360/GO:0006139/GO:0044764/GO:0003824/GO:0006725/GO:…	ion binding/small molecule binding/nucleotide binding/nucleoside phosphate binding/ATP binding/adenyl ribonucleotide binding/adenyl nucleotide binding/ribonucleotide binding/purine ribonucleoside triphosphate binding/carbohydrate derivative binding/purine nucleoside binding/ribonucleoside binding/purine ribonucleoside binding/purine ribonucleotide binding/nucleoside binding/purine nucleotide bind…	molecular_function/molecular_function/molecular_function/molecular_function/molecular_function/molecular_function/molecular_function/molecular_function/molecular_function/molecular_function/molecular_function/molecular_function/molecular_function/molecular_function/molecular_function/molecular_function/biological_process/biological_process/molecular_function/molecular_function/biological_process/…
mmu-miR-1b-5p	evm.model.Hic_asm_27.673.1	evm.TU.Hic_asm_27.496			GO:0009987/GO:0008150/GO:0044425/GO:0031224/GO:0044763/GO:0016021/GO:0055085/GO:0051179/GO:0016020/GO:0005575/GO:0006810/GO:0051234/GO:0044699/GO:1902578/GO:0044765	cellular process/biological_process/membrane part/intrinsic component of membrane/single-organism cellular process/integral component of membrane/transmembrane transport/localization/membrane/cellular_component/transport/establishment of localization/single-organism process/single-organism localization/single-organism transport	biological_process/biological_process/cellular_component/cellular_component/biological_process/cellular_component/biological_process/biological_process/cellular_component/cellular_component/biological_process/biological_process/biological_process/biological_process/biological_process
mmu-miR-1b-5p	evm.model.Hic_asm_28.1182.1	evm.TU.Hic_asm_28.1395			GO:0009987/GO:0008150/GO:0034645/GO:0009059/GO:1901576/GO:0044249/GO:0006807/GO:0044237/GO:0006355/GO:1903506/GO:2001141/GO:0051252/GO:0019219/GO:0009058/GO:2000112/GO:0010556/GO:0031326/GO:0010468/GO:0006351/GO:0097659/GO:0051171/GO:0009889/GO:0080090/GO:0060255/GO:0032774/GO:0044271/GO:0034641/GO:0019222/GO:0031323/GO:0050789/GO:1901362/GO:0034654/GO:1901360/GO:0006139/GO:0010467/GO:0050794/GO:…	cellular process/biological_process/cellular macromolecule biosynthetic process/macromolecule biosynthetic process/organic substance biosynthetic process/cellular biosynthetic process/nitrogen compound metabolic process/cellular metabolic process/regulation of transcription, DNA-templated/regulation of nucleic acid-templated transcription/regulation of RNA biosynthetic process/regulation of RNA m…	biological_process/biological_process/biological_process/biological_process/biological_process/biological_process/biological_process/biological_process/biological_process/biological_process/biological_process/biological_process/biological_process/biological_process/biological_process/biological_process/biological_process/biological_process/biological_process/biological_process/biological_process/…
mmu-miR-1b-5p	evm.model.Hic_asm_3.1163.1	evm.TU.Hic_asm_3.708			GO:0043167/GO:0016817/GO:0036094/GO:0000166/GO:1901265/GO:0005524/GO:0032559/GO:0030554/GO:0032553/GO:0015988/GO:0015991/GO:0035639/GO:0097367/GO:0001883/GO:0032549/GO:0032550/GO:0032555/GO:0001882/GO:0017076/GO:0009987/GO:0008150/GO:0043168/GO:0015672/GO:0006807/GO:0019637/GO:0044425/GO:0044237/GO:0044763/GO:0033178/GO:0006812/GO:0034220/GO:0098796/GO:1901564/GO:0055085/GO:0034641/GO:0016787/GO:…	ion binding/hydrolase activity, acting on acid anhydrides/small molecule binding/nucleotide binding/nucleoside phosphate binding/ATP binding/adenyl ribonucleotide binding/adenyl nucleotide binding/ribonucleotide binding/energy coupled proton transmembrane transport, against electrochemical gradient/ATP hydrolysis coupled proton transport/purine ribonucleoside triphosphate binding/carbohydrate der…	molecular_function/molecular_function/molecular_function/molecular_function/molecular_function/molecular_function/molecular_function/molecular_function/molecular_function/biological_process/biological_process/molecular_function/molecular_function/molecular_function/molecular_function/molecular_function/molecular_function/molecular_function/molecular_function/biological_process/biological_process/…
mmu-miR-1b-5p	evm.model.Hic_asm_3.1647.1	evm.TU.Hic_asm_3.1249			GO:0043167/GO:0036094/GO:0000166/GO:1901265/GO:0005524/GO:0032559/GO:0030554/GO:0032553/GO:0035639/GO:0097367/GO:0001883/GO:0032549/GO:0032550/GO:0032555/GO:0001882/GO:0017076/GO:0009987/GO:0008150/GO:0043168/GO:0004672/GO:0044237/GO:0016020/GO:0005575/GO:0016773/GO:0016740/GO:0003824/GO:0005488/GO:0006793/GO:1901363/GO:0097159/GO:0071704/GO:0044260/GO:0044238/GO:0016301/GO:0016772/GO:0044267/GO:…	ion binding/small molecule binding/nucleotide binding/nucleoside phosphate binding/ATP binding/adenyl ribonucleotide binding/adenyl nucleotide binding/ribonucleotide binding/purine ribonucleoside triphosphate binding/carbohydrate derivative binding/purine nucleoside binding/ribonucleoside binding/purine ribonucleoside binding/purine ribonucleotide binding/nucleoside binding/purine nucleotide bind…	molecular_function/molecular_function/molecular_function/molecular_function/molecular_function/molecular_function/molecular_function/molecular_function/molecular_function/molecular_function/molecular_function/molecular_function/molecular_function/molecular_function/molecular_function/molecular_function/biological_process/biological_process/molecular_function/molecular_function/biological_process/…
mmu-miR-1b-5p	evm.model.Hic_asm_3.1773.1	evm.TU.Hic_asm_3.76			-	-	-
mmu-miR-1b-5p	evm.model.Hic_asm_3.937.1	evm.TU.Hic_asm_3.2857			GO:0004930/GO:0007186/GO:0009987/GO:0008150/GO:0007165/GO:0044425/GO:0031224/GO:0050896/GO:0044700/GO:0023052/GO:0044763/GO:0016021/GO:0007154/GO:0038023/GO:0004888/GO:0051716/GO:0004872/GO:0016020/GO:0004871/GO:0005575/GO:0050789/GO:0060089/GO:0044699/GO:0050794/GO:0065007/GO:0003674	G-protein coupled receptor activity/G-protein coupled receptor signaling pathway/cellular process/biological_process/signal transduction/membrane part/intrinsic component of membrane/response to stimulus/single organism signaling/signaling/single-organism cellular process/integral component of membrane/cell communication/signaling receptor activity/transmembrane signaling receptor activity/cellul…	molecular_function/biological_process/biological_process/biological_process/biological_process/cellular_component/cellular_component/biological_process/biological_process/biological_process/biological_process/cellular_component/biological_process/molecular_function/molecular_function/biological_process/molecular_function/cellular_component/molecular_function/cellular_component/biological_process/…
mmu-miR-1b-5p	evm.model.Hic_asm_31.2069.1	evm.TU.Hic_asm_31.972			GO:0046872/GO:0043169/GO:0043167/GO:0006813/GO:0009987/GO:0008150/GO:0034645/GO:0009059/GO:1901576/GO:0015672/GO:0044249/GO:0030001/GO:0006807/GO:0044425/GO:0031224/GO:0030955/GO:0031420/GO:0044237/GO:0006355/GO:1903506/GO:2001141/GO:0051252/GO:0016021/GO:0019219/GO:0009058/GO:2000112/GO:0010556/GO:0031326/GO:0010468/GO:0006351/GO:0097659/GO:0051171/GO:0009889/GO:0006812/GO:0080090/GO:0060255/GO:…	metal ion binding/cation binding/ion binding/potassium ion transport/cellular process/biological_process/cellular macromolecule biosynthetic process/macromolecule biosynthetic process/organic substance biosynthetic process/monovalent inorganic cation transport/cellular biosynthetic process/metal ion transport/nitrogen compound metabolic process/membrane part/intrinsic component of membrane/potass…	molecular_function/molecular_function/molecular_function/biological_process/biological_process/biological_process/biological_process/biological_process/biological_process/biological_process/biological_process/biological_process/biological_process/cellular_component/cellular_component/molecular_function/molecular_function/biological_process/biological_process/biological_process/biological_process/…
mmu-miR-1b-5p	evm.model.Hic_asm_32.1147_evm.model.Hic_asm_32.1148.1	evm.TU.Hic_asm_32.927			GO:0016782/GO:0008146/GO:0044425/GO:0031224/GO:0016021/GO:0016020/GO:0005575/GO:0016740/GO:0003824/GO:0003674	transferase activity, transferring sulfur-containing groups/sulfotransferase activity/membrane part/intrinsic component of membrane/integral component of membrane/membrane/cellular_component/transferase activity/catalytic activity/molecular_function	molecular_function/molecular_function/cellular_component/cellular_component/cellular_component/cellular_component/cellular_component/molecular_function/molecular_function/molecular_function
mmu-miR-1b-5p	evm.model.Hic_asm_32.1335.1	evm.TU.Hic_asm_32.1891			GO:0005488/GO:0005515/GO:0003674	binding/protein binding/molecular_function	molecular_function/molecular_function/molecular_function
mmu-miR-1b-5p	evm.model.Hic_asm_35.1141.1	evm.TU.Hic_asm_35.1116			GO:0046872/GO:0043169/GO:0043167/GO:0015979/GO:0046914/GO:0009987/GO:0008150/GO:0006807/GO:0044237/GO:0003824/GO:0005488/GO:0008152/GO:0003674	metal ion binding/cation binding/ion binding/photosynthesis/transition metal ion binding/cellular process/biological_process/nitrogen compound metabolic process/cellular metabolic process/catalytic activity/binding/metabolic process/molecular_function	molecular_function/molecular_function/molecular_function/biological_process/molecular_function/biological_process/biological_process/biological_process/biological_process/molecular_function/molecular_function/biological_process/molecular_function
mmu-miR-1b-5p	evm.model.Hic_asm_35.162.1	evm.TU.Hic_asm_35.1666			-	-	-
mmu-miR-1b-5p	evm.model.Hic_asm_35.263.1	evm.TU.Hic_asm_35.1160			-	-	-
mmu-miR-1b-5p	evm.model.Hic_asm_36.242.1	evm.TU.Hic_asm_36.808			GO:0046872/GO:0043169/GO:0043167/GO:0005488/GO:0003674	metal ion binding/cation binding/ion binding/binding/molecular_function	molecular_function/molecular_function/molecular_function/molecular_function/molecular_function
mmu-miR-1b-5p	evm.model.Hic_asm_36.491.1	evm.TU.Hic_asm_36.554			GO:0046872/GO:0043169/GO:0043167/GO:0005179/GO:0008270/GO:0014070/GO:0033993/GO:0043401/GO:0048545/GO:0071383/GO:0071396/GO:0071407/GO:0009755/GO:0032870/GO:0071495/GO:0046914/GO:0071310/GO:0042221/GO:0009725/GO:0009719/GO:0070887/GO:0001071/GO:0003700/GO:0043565/GO:0010033/GO:0009987/GO:0008150/GO:0034645/GO:0009059/GO:1901576/GO:0044249/GO:0006807/GO:0007165/GO:0050896/GO:0044700/GO:0023052/GO:…	metal ion binding/cation binding/ion binding/hormone activity/zinc ion binding/response to organic cyclic compound/response to lipid/steroid hormone mediated signaling pathway/response to steroid hormone/cellular response to steroid hormone stimulus/cellular response to lipid/cellular response to organic cyclic compound/hormone-mediated signaling pathway/cellular response to hormone stimulus/cell…	molecular_function/molecular_function/molecular_function/molecular_function/molecular_function/biological_process/biological_process/biological_process/biological_process/biological_process/biological_process/biological_process/biological_process/biological_process/biological_process/molecular_function/biological_process/biological_process/biological_process/biological_process/biological_process/…
mmu-miR-1b-5p	evm.model.Hic_asm_38.1980.1	evm.TU.Hic_asm_38.541			GO:0046872/GO:0043169/GO:0043167/GO:0005488/GO:0003674	metal ion binding/cation binding/ion binding/binding/molecular_function	molecular_function/molecular_function/molecular_function/molecular_function/molecular_function
mmu-miR-1b-5p	evm.model.Hic_asm_38.588_evm.model.Hic_asm_38.589.1	evm.TU.Hic_asm_38.1597			-	-	-
mmu-miR-1b-5p	evm.model.Hic_asm_39.1106.1.1	evm.TU.Hic_asm_39.695			-	-	-
mmu-miR-1b-5p	evm.model.Hic_asm_39.231.1	evm.TU.Hic_asm_39.55			-	-	-
mmu-miR-1b-5p	evm.model.Hic_asm_39.504.1	evm.TU.Hic_asm_39.1392			GO:0005198/GO:0009987/GO:0008150/GO:0034645/GO:0006412/GO:0003735/GO:0005840/GO:0009059/GO:1901576/GO:0043603/GO:0043043/GO:0044249/GO:0006807/GO:0006518/GO:0043604/GO:0044237/GO:0009058/GO:1901564/GO:0044271/GO:0034641/GO:0005623/GO:0044464/GO:0030529/GO:0005575/GO:0010467/GO:0005622/GO:0032991/GO:1901566/GO:0044424/GO:0005739/GO:0044444/GO:0043226/GO:0071704/GO:0044260/GO:0044238/GO:0043232/GO:…	structural molecule activity/cellular process/biological_process/cellular macromolecule biosynthetic process/translation/structural constituent of ribosome/ribosome/macromolecule biosynthetic process/organic substance biosynthetic process/cellular amide metabolic process/peptide biosynthetic process/cellular biosynthetic process/nitrogen compound metabolic process/peptide metabolic process/amide …	molecular_function/biological_process/biological_process/biological_process/biological_process/molecular_function/cellular_component/biological_process/biological_process/biological_process/biological_process/biological_process/biological_process/biological_process/biological_process/biological_process/biological_process/biological_process/biological_process/biological_process/cellular_component/…
mmu-miR-1b-5p	evm.model.Hic_asm_39.608.1	evm.TU.Hic_asm_39.925			GO:0044425/GO:0031224/GO:0016021/GO:0005623/GO:0044464/GO:0016020/GO:0071944/GO:0005575/GO:0005886	membrane part/intrinsic component of membrane/integral component of membrane/cell/cell part/membrane/cell periphery/cellular_component/plasma membrane	cellular_component/cellular_component/cellular_component/cellular_component/cellular_component/cellular_component/cellular_component/cellular_component/cellular_component
mmu-miR-1b-5p	evm.model.Hic_asm_4.1214.1.1	evm.TU.Hic_asm_4.2061			GO:0043167/GO:0036094/GO:0000166/GO:1901265/GO:0005524/GO:0032559/GO:0030554/GO:0032553/GO:0035639/GO:0097367/GO:0001883/GO:0032549/GO:0032550/GO:0032555/GO:0001882/GO:0017076/GO:0008150/GO:0043168/GO:0051179/GO:0006810/GO:0051234/GO:0005488/GO:1901363/GO:0097159/GO:0003674	ion binding/small molecule binding/nucleotide binding/nucleoside phosphate binding/ATP binding/adenyl ribonucleotide binding/adenyl nucleotide binding/ribonucleotide binding/purine ribonucleoside triphosphate binding/carbohydrate derivative binding/purine nucleoside binding/ribonucleoside binding/purine ribonucleoside binding/purine ribonucleotide binding/nucleoside binding/purine nucleotide bind…	molecular_function/molecular_function/molecular_function/molecular_function/molecular_function/molecular_function/molecular_function/molecular_function/molecular_function/molecular_function/molecular_function/molecular_function/molecular_function/molecular_function/molecular_function/molecular_function/biological_process/molecular_function/biological_process/biological_process/biological_process/…
mmu-miR-1b-5p	evm.model.Hic_asm_4.2906.1	evm.TU.Hic_asm_4.1390			GO:0097367/GO:0008150/GO:0006807/GO:1901564/GO:1901135/GO:0006030/GO:1901071/GO:0006040/GO:0005575/GO:0008061/GO:0006022/GO:0005488/GO:0071704/GO:0008152/GO:0003674/GO:0043170/GO:0005576	carbohydrate derivative binding/biological_process/nitrogen compound metabolic process/organonitrogen compound metabolic process/carbohydrate derivative metabolic process/chitin metabolic process/glucosamine-containing compound metabolic process/amino sugar metabolic process/cellular_component/chitin binding/aminoglycan metabolic process/binding/organic substance metabolic process/metabolic proce…	molecular_function/biological_process/biological_process/biological_process/biological_process/biological_process/biological_process/biological_process/cellular_component/molecular_function/biological_process/molecular_function/biological_process/biological_process/molecular_function/biological_process/cellular_component
mmu-miR-1b-5p	evm.model.Hic_asm_4.659.1.1	evm.TU.Hic_asm_4.1229			GO:0005488/GO:0005515/GO:0003674	binding/protein binding/molecular_function	molecular_function/molecular_function/molecular_function
mmu-miR-1b-5p	evm.model.Hic_asm_5.2005.1	evm.TU.Hic_asm_5.2915			GO:0005665/GO:0048523/GO:0048519/GO:0009987/GO:0008150/GO:0034645/GO:0031324/GO:0010605/GO:1902494/GO:0009059/GO:1901576/GO:0061695/GO:0044249/GO:0045892/GO:0051253/GO:1902679/GO:1903507/GO:0006807/GO:0009892/GO:0016591/GO:0044237/GO:0045934/GO:0006355/GO:1903506/GO:2001141/GO:0051252/GO:0010629/GO:0019219/GO:0009058/GO:2000112/GO:0010558/GO:0031327/GO:0051172/GO:2000113/GO:0010556/GO:0031326/GO:…	DNA-directed RNA polymerase II, core complex/negative regulation of cellular process/negative regulation of biological process/cellular process/biological_process/cellular macromolecule biosynthetic process/negative regulation of cellular metabolic process/negative regulation of macromolecule metabolic process/catalytic complex/macromolecule biosynthetic process/organic substance biosynthetic pro…	cellular_component/biological_process/biological_process/biological_process/biological_process/biological_process/biological_process/biological_process/cellular_component/biological_process/biological_process/cellular_component/biological_process/biological_process/biological_process/biological_process/biological_process/biological_process/biological_process/cellular_component/biological_process/…
mmu-miR-1b-5p	evm.model.Hic_asm_6.1959.1	evm.TU.Hic_asm_6.3337			-	-	-
mmu-miR-1b-5p	evm.model.Hic_asm_6.650.1	evm.TU.Hic_asm_6.2572			GO:0005198/GO:0009987/GO:0008150/GO:0034645/GO:0006412/GO:0003735/GO:0005840/GO:0009059/GO:1901576/GO:0043603/GO:0043043/GO:0044249/GO:0006807/GO:0006518/GO:0043604/GO:0044237/GO:0009058/GO:1901564/GO:0044271/GO:0034641/GO:0005623/GO:0044464/GO:0030529/GO:0005575/GO:0010467/GO:0005622/GO:0032991/GO:1901566/GO:0044424/GO:0044444/GO:0043226/GO:0071704/GO:0044260/GO:0044238/GO:0043232/GO:0043229/GO:…	structural molecule activity/cellular process/biological_process/cellular macromolecule biosynthetic process/translation/structural constituent of ribosome/ribosome/macromolecule biosynthetic process/organic substance biosynthetic process/cellular amide metabolic process/peptide biosynthetic process/cellular biosynthetic process/nitrogen compound metabolic process/peptide metabolic process/amide …	molecular_function/biological_process/biological_process/biological_process/biological_process/molecular_function/cellular_component/biological_process/biological_process/biological_process/biological_process/biological_process/biological_process/biological_process/biological_process/biological_process/biological_process/biological_process/biological_process/biological_process/cellular_component/…
mmu-miR-1b-5p	evm.model.Hic_asm_6.749.1	evm.TU.Hic_asm_6.792			GO:0008150/GO:0006629/GO:0044699/GO:0071704/GO:0044238/GO:0008152/GO:0044710	biological_process/lipid metabolic process/single-organism process/organic substance metabolic process/primary metabolic process/metabolic process/single-organism metabolic process	biological_process/biological_process/biological_process/biological_process/biological_process/biological_process/biological_process
mmu-miR-1b-5p	evm.model.Hic_asm_8.1035.1	evm.TU.Hic_asm_8.3475			GO:0046872/GO:0043169/GO:0043167/GO:0008270/GO:0046914/GO:0005623/GO:0044464/GO:0005575/GO:0005622/GO:0044424/GO:0005488/GO:1901363/GO:0097159/GO:0043226/GO:0043229/GO:0003677/GO:0043231/GO:0043227/GO:0003674/GO:0003676/GO:0005634	metal ion binding/cation binding/ion binding/zinc ion binding/transition metal ion binding/cell/cell part/cellular_component/intracellular/intracellular part/binding/heterocyclic compound binding/organic cyclic compound binding/organelle/intracellular organelle/DNA binding/intracellular membrane-bounded organelle/membrane-bounded organelle/molecular_function/nucleic acid binding/nucleus	molecular_function/molecular_function/molecular_function/molecular_function/molecular_function/cellular_component/cellular_component/cellular_component/cellular_component/cellular_component/molecular_function/molecular_function/molecular_function/cellular_component/cellular_component/molecular_function/cellular_component/cellular_component/molecular_function/molecular_function/cellular_component
mmu-miR-1b-5p	evm.model.Hic_asm_8.1490.1	evm.TU.Hic_asm_8.383			GO:0008455/GO:0005795/GO:0006486/GO:0043413/GO:0070085/GO:0009101/GO:0009100/GO:0009987/GO:0008150/GO:0034645/GO:0009059/GO:0031984/GO:0098791/GO:1901576/GO:0044249/GO:0016757/GO:0044425/GO:0031224/GO:0044237/GO:0009312/GO:0044711/GO:0044763/GO:0016021/GO:0009311/GO:0009058/GO:0012505/GO:0008375/GO:0005623/GO:0044464/GO:1901135/GO:0016020/GO:0005575/GO:0016740/GO:0044699/GO:0005622/GO:0003824/GO:…	alpha-1,6-mannosylglycoprotein 2-beta-N-acetylglucosaminyltransferase activity/Golgi stack/protein glycosylation/macromolecule glycosylation/glycosylation/glycoprotein biosynthetic process/glycoprotein metabolic process/cellular process/biological_process/cellular macromolecule biosynthetic process/macromolecule biosynthetic process/organelle subcompartment/Golgi subcompartment/organic substance …	molecular_function/cellular_component/biological_process/biological_process/biological_process/biological_process/biological_process/biological_process/biological_process/biological_process/biological_process/cellular_component/cellular_component/biological_process/biological_process/molecular_function/cellular_component/cellular_component/biological_process/biological_process/biological_process/…
mmu-miR-1b-5p	evm.model.Hic_asm_9.2147.1	evm.TU.Hic_asm_9.2530			GO:0003333/GO:0098656/GO:1903825/GO:0006865/GO:0015849/GO:0046942/GO:0015711/GO:0006820/GO:0009987/GO:0008150/GO:0044763/GO:0034220/GO:0055085/GO:0051179/GO:0006810/GO:0051234/GO:0044699/GO:0071705/GO:0006811/GO:0071702/GO:1902578/GO:0044765	amino acid transmembrane transport/anion transmembrane transport/organic acid transmembrane transport/amino acid transport/organic acid transport/carboxylic acid transport/organic anion transport/anion transport/cellular process/biological_process/single-organism cellular process/ion transmembrane transport/transmembrane transport/localization/transport/establishment of localization/single-organi…	biological_process/biological_process/biological_process/biological_process/biological_process/biological_process/biological_process/biological_process/biological_process/biological_process/biological_process/biological_process/biological_process/biological_process/biological_process/biological_process/biological_process/biological_process/biological_process/biological_process/biological_process/…
cel-miR-1-3p	evm.model.Hic_asm_0.4418.1	evm.TU.Hic_asm_0.2835			-	-	-
cel-miR-1-3p	evm.model.Hic_asm_10.2558.1	evm.TU.Hic_asm_10.1971			GO:0046872/GO:0043169/GO:0043167/GO:0030288/GO:0004064/GO:0052689/GO:0042597/GO:0044462/GO:0071555/GO:0030313/GO:0009987/GO:0008150/GO:0030312/GO:0045229/GO:0070011/GO:0004222/GO:0008237/GO:0005509/GO:0071554/GO:0008233/GO:0004175/GO:0005623/GO:0044464/GO:0016787/GO:0071944/GO:0005575/GO:0003824/GO:0005488/GO:0031975/GO:0005515/GO:0003674/GO:0016043/GO:0071840/GO:0016788	metal ion binding/cation binding/ion binding/outer membrane-bounded periplasmic space/arylesterase activity/carboxylic ester hydrolase activity/periplasmic space/external encapsulating structure part/cell wall organization/cell envelope/cellular process/biological_process/external encapsulating structure/external encapsulating structure organization/peptidase activity, acting on L-amino acid pept…	molecular_function/molecular_function/molecular_function/cellular_component/molecular_function/molecular_function/cellular_component/cellular_component/biological_process/cellular_component/biological_process/biological_process/cellular_component/biological_process/molecular_function/molecular_function/molecular_function/molecular_function/biological_process/molecular_function/molecular_function/…
cel-miR-1-3p	evm.model.Hic_asm_11.1437.1	evm.TU.Hic_asm_11.242			GO:0043167/GO:0036094/GO:0000166/GO:1901265/GO:0005524/GO:0032559/GO:0030554/GO:0032553/GO:0035639/GO:0097367/GO:0001883/GO:0032549/GO:0032550/GO:0032555/GO:0001882/GO:0017076/GO:0009987/GO:0008150/GO:0043168/GO:0006807/GO:0044237/GO:0034641/GO:0005623/GO:0044464/GO:0005575/GO:1901360/GO:0006139/GO:0005622/GO:0003824/GO:0006725/GO:0046483/GO:0090304/GO:0044424/GO:0005488/GO:1901363/GO:0097159/GO:…	ion binding/small molecule binding/nucleotide binding/nucleoside phosphate binding/ATP binding/adenyl ribonucleotide binding/adenyl nucleotide binding/ribonucleotide binding/purine ribonucleoside triphosphate binding/carbohydrate derivative binding/purine nucleoside binding/ribonucleoside binding/purine ribonucleoside binding/purine ribonucleotide binding/nucleoside binding/purine nucleotide bind…	molecular_function/molecular_function/molecular_function/molecular_function/molecular_function/molecular_function/molecular_function/molecular_function/molecular_function/molecular_function/molecular_function/molecular_function/molecular_function/molecular_function/molecular_function/molecular_function/biological_process/biological_process/molecular_function/biological_process/biological_process/…
cel-miR-1-3p	evm.model.Hic_asm_11.3405.1	evm.TU.Hic_asm_11.2980			GO:0005845/GO:0034518/GO:0001071/GO:0003700/GO:0009987/GO:0008150/GO:0034645/GO:0009059/GO:1901576/GO:0044249/GO:0006807/GO:0044237/GO:0006355/GO:1903506/GO:2001141/GO:0051252/GO:0019219/GO:0009058/GO:2000112/GO:0010556/GO:0031326/GO:0010468/GO:0006351/GO:0097659/GO:0051171/GO:0009889/GO:0080090/GO:0060255/GO:0032774/GO:0044271/GO:0034641/GO:0019222/GO:0031323/GO:0005623/GO:0044464/GO:0005575/GO:…	mRNA cap binding complex/RNA cap binding complex/nucleic acid binding transcription factor activity/transcription factor activity, sequence-specific DNA binding/cellular process/biological_process/cellular macromolecule biosynthetic process/macromolecule biosynthetic process/organic substance biosynthetic process/cellular biosynthetic process/nitrogen compound metabolic process/cellular metabolic…	cellular_component/cellular_component/molecular_function/molecular_function/biological_process/biological_process/biological_process/biological_process/biological_process/biological_process/biological_process/biological_process/biological_process/biological_process/biological_process/biological_process/biological_process/biological_process/biological_process/biological_process/biological_process/…
cel-miR-1-3p	evm.model.Hic_asm_12.1420.2.1	evm.TU.Hic_asm_12.755			-	-	-
cel-miR-1-3p	evm.model.Hic_asm_12.1431.1	evm.TU.Hic_asm_12.2037			GO:0015979/GO:0009987/GO:0008150/GO:0044237/GO:0008152	photosynthesis/cellular process/biological_process/cellular metabolic process/metabolic process	biological_process/biological_process/biological_process/biological_process/biological_process
cel-miR-1-3p	evm.model.Hic_asm_12.1863.1	evm.TU.Hic_asm_12.935			GO:0046872/GO:0043169/GO:0043167/GO:0008270/GO:0046914/GO:0005488/GO:1901363/GO:0097159/GO:0003674/GO:0003676	metal ion binding/cation binding/ion binding/zinc ion binding/transition metal ion binding/binding/heterocyclic compound binding/organic cyclic compound binding/molecular_function/nucleic acid binding	molecular_function/molecular_function/molecular_function/molecular_function/molecular_function/molecular_function/molecular_function/molecular_function/molecular_function/molecular_function
cel-miR-1-3p	evm.model.Hic_asm_14.2888.1	evm.TU.Hic_asm_14.1438			GO:0098803/GO:0005746/GO:0070469/GO:1990204/GO:0005747/GO:0030964/GO:0045271/GO:1902494/GO:0044425/GO:0098800/GO:0098796/GO:0031090/GO:0098798/GO:0005623/GO:0044464/GO:0016020/GO:0005743/GO:0044455/GO:0005575/GO:0019866/GO:0005622/GO:0032991/GO:0044424/GO:0005739/GO:0031975/GO:0044444/GO:0043226/GO:0043229/GO:0043234/GO:0005737/GO:0031966/GO:0043231/GO:0005740/GO:0043227/GO:0031967/GO:0044429/GO:…	respiratory chain complex/mitochondrial respiratory chain/respiratory chain/oxidoreductase complex/mitochondrial respiratory chain complex I/NADH dehydrogenase complex/respiratory chain complex I/catalytic complex/membrane part/inner mitochondrial membrane protein complex/membrane protein complex/organelle membrane/mitochondrial protein complex/cell/cell part/membrane/mitochondrial inner membrane…	cellular_component/cellular_component/cellular_component/cellular_component/cellular_component/cellular_component/cellular_component/cellular_component/cellular_component/cellular_component/cellular_component/cellular_component/cellular_component/cellular_component/cellular_component/cellular_component/cellular_component/cellular_component/cellular_component/cellular_component/cellular_component/…
cel-miR-1-3p	evm.model.Hic_asm_14.989.1	evm.TU.Hic_asm_14.763			GO:0009987/GO:0008150/GO:0044425/GO:0031224/GO:0044763/GO:0016021/GO:0055085/GO:0051179/GO:0016020/GO:0005575/GO:0006810/GO:0051234/GO:0044699/GO:1902578/GO:0044765/GO:0003674/GO:0005215	cellular process/biological_process/membrane part/intrinsic component of membrane/single-organism cellular process/integral component of membrane/transmembrane transport/localization/membrane/cellular_component/transport/establishment of localization/single-organism process/single-organism localization/single-organism transport/molecular_function/transporter activity	biological_process/biological_process/cellular_component/cellular_component/biological_process/cellular_component/biological_process/biological_process/cellular_component/cellular_component/biological_process/biological_process/biological_process/biological_process/biological_process/molecular_function/molecular_function
cel-miR-1-3p	evm.model.Hic_asm_15.2421.1	evm.TU.Hic_asm_15.518			GO:0000096/GO:0008705/GO:0042084/GO:0006790/GO:0009086/GO:0000097/GO:0006555/GO:0008172/GO:0009067/GO:0009987/GO:0008150/GO:0009066/GO:1901576/GO:0044249/GO:0006807/GO:0044272/GO:0044237/GO:0044711/GO:0044763/GO:0009058/GO:0043436/GO:0006520/GO:0006082/GO:1901564/GO:0005623/GO:0044464/GO:1901605/GO:0008168/GO:0005575/GO:0016740/GO:0044699/GO:0016741/GO:0005622/GO:0003824/GO:1901566/GO:0019752/GO:…	sulfur amino acid metabolic process/methionine synthase activity/5-methyltetrahydrofolate-dependent methyltransferase activity/sulfur compound metabolic process/methionine biosynthetic process/sulfur amino acid biosynthetic process/methionine metabolic process/S-methyltransferase activity/aspartate family amino acid biosynthetic process/cellular process/biological_process/aspartate family amino a…	biological_process/molecular_function/molecular_function/biological_process/biological_process/biological_process/biological_process/molecular_function/biological_process/biological_process/biological_process/biological_process/biological_process/biological_process/biological_process/biological_process/biological_process/biological_process/biological_process/biological_process/biological_process/…
cel-miR-1-3p	evm.model.Hic_asm_18.1731_evm.model.Hic_asm_18.1732.1	evm.TU.Hic_asm_18.2100			GO:0016757/GO:0016740/GO:0003824/GO:0003674	transferase activity, transferring glycosyl groups/transferase activity/catalytic activity/molecular_function	molecular_function/molecular_function/molecular_function/molecular_function
cel-miR-1-3p	evm.model.Hic_asm_2.1197.1	evm.TU.Hic_asm_2.2965			-	-	-
cel-miR-1-3p	evm.model.Hic_asm_24.760.1	evm.TU.Hic_asm_24.2070			-	-	-
cel-miR-1-3p	evm.model.Hic_asm_25.2095.1	evm.TU.Hic_asm_25.864			GO:0009987/GO:0008150/GO:0044425/GO:0031224/GO:0044763/GO:0016021/GO:0055085/GO:0051179/GO:0016020/GO:0005575/GO:0006810/GO:0051234/GO:0044699/GO:1902578/GO:0044765/GO:0003674/GO:0005215/GO:0022857	cellular process/biological_process/membrane part/intrinsic component of membrane/single-organism cellular process/integral component of membrane/transmembrane transport/localization/membrane/cellular_component/transport/establishment of localization/single-organism process/single-organism localization/single-organism transport/molecular_function/transporter activity/transmembrane transporter act…	biological_process/biological_process/cellular_component/cellular_component/biological_process/cellular_component/biological_process/biological_process/cellular_component/cellular_component/biological_process/biological_process/biological_process/biological_process/biological_process/molecular_function/molecular_function/molecular_function
cel-miR-1-3p	evm.model.Hic_asm_27.658.1	evm.TU.Hic_asm_27.2033			GO:0008150/GO:0005783/GO:0044425/GO:0031224/GO:0016021/GO:0012505/GO:0005623/GO:0044464/GO:0051179/GO:0016020/GO:0008104/GO:0005575/GO:0006810/GO:0015031/GO:0051234/GO:0005622/GO:0045184/GO:0044424/GO:0044444/GO:0043226/GO:0043229/GO:0071702/GO:0005737/GO:0043231/GO:0043227/GO:0051641/GO:0033036/GO:0051649/GO:0034613/GO:0070727/GO:0006886/GO:0046907	biological_process/endoplasmic reticulum/membrane part/intrinsic component of membrane/integral component of membrane/endomembrane system/cell/cell part/localization/membrane/protein localization/cellular_component/transport/protein transport/establishment of localization/intracellular/establishment of protein localization/intracellular part/cytoplasmic part/organelle/intracellular organelle/orga…	biological_process/cellular_component/cellular_component/cellular_component/cellular_component/cellular_component/cellular_component/cellular_component/biological_process/cellular_component/biological_process/cellular_component/biological_process/biological_process/biological_process/cellular_component/biological_process/cellular_component/cellular_component/cellular_component/cellular_component/…
cel-miR-1-3p	evm.model.Hic_asm_27.673.1	evm.TU.Hic_asm_27.496			GO:0009987/GO:0008150/GO:0044425/GO:0031224/GO:0044763/GO:0016021/GO:0055085/GO:0051179/GO:0016020/GO:0005575/GO:0006810/GO:0051234/GO:0044699/GO:1902578/GO:0044765	cellular process/biological_process/membrane part/intrinsic component of membrane/single-organism cellular process/integral component of membrane/transmembrane transport/localization/membrane/cellular_component/transport/establishment of localization/single-organism process/single-organism localization/single-organism transport	biological_process/biological_process/cellular_component/cellular_component/biological_process/cellular_component/biological_process/biological_process/cellular_component/cellular_component/biological_process/biological_process/biological_process/biological_process/biological_process
cel-miR-1-3p	evm.model.Hic_asm_28.2387.1	evm.TU.Hic_asm_28.1800			GO:0030254/GO:0030257/GO:0009987/GO:0008150/GO:0032940/GO:0046903/GO:0071806/GO:0044763/GO:0009306/GO:0055085/GO:0005623/GO:0044464/GO:0051179/GO:0008104/GO:0005575/GO:0006810/GO:0015031/GO:0051234/GO:0044699/GO:0045184/GO:0032991/GO:0009405/GO:0051704/GO:0043234/GO:0071702/GO:1902578/GO:0044765/GO:0051641/GO:0033036/GO:0051649	protein secretion by the type III secretion system/type III protein secretion system complex/cellular process/biological_process/secretion by cell/secretion/protein transmembrane transport/single-organism cellular process/protein secretion/transmembrane transport/cell/cell part/localization/protein localization/cellular_component/transport/protein transport/establishment of localization/single-or…	biological_process/cellular_component/biological_process/biological_process/biological_process/biological_process/biological_process/biological_process/biological_process/biological_process/cellular_component/cellular_component/biological_process/biological_process/cellular_component/biological_process/biological_process/biological_process/biological_process/biological_process/cellular_component/…
cel-miR-1-3p	evm.model.Hic_asm_28.2402.1	evm.TU.Hic_asm_28.1685			GO:0000910/GO:0051301/GO:0015631/GO:0000226/GO:0022402/GO:0008017/GO:0008092/GO:0009987/GO:0008150/GO:0032403/GO:0007017/GO:0044763/GO:0007010/GO:0046983/GO:0007049/GO:0044699/GO:0044877/GO:0005488/GO:0005515/GO:0003674/GO:1902589/GO:0016043/GO:0071840/GO:0006996	cytokinesis/cell division/tubulin binding/microtubule cytoskeleton organization/cell cycle process/microtubule binding/cytoskeletal protein binding/cellular process/biological_process/protein complex binding/microtubule-based process/single-organism cellular process/cytoskeleton organization/protein dimerization activity/cell cycle/single-organism process/macromolecular complex binding/binding/pr…	biological_process/biological_process/molecular_function/biological_process/biological_process/molecular_function/molecular_function/biological_process/biological_process/molecular_function/biological_process/biological_process/biological_process/molecular_function/biological_process/biological_process/molecular_function/molecular_function/molecular_function/molecular_function/biological_process/…
cel-miR-1-3p	evm.model.Hic_asm_29.2561.1	evm.TU.Hic_asm_29.2335			-	-	-
cel-miR-1-3p	evm.model.Hic_asm_3.3891.1	evm.TU.Hic_asm_3.3819			-	-	-
cel-miR-1-3p	evm.model.Hic_asm_34.704.1	evm.TU.Hic_asm_34.2070			-	-	-
cel-miR-1-3p	evm.model.Hic_asm_37.380.1.1	evm.TU.Hic_asm_37.807			-	-	-
cel-miR-1-3p	evm.model.Hic_asm_38.1669.1	evm.TU.Hic_asm_38.1505			GO:0046872/GO:0043169/GO:0043167/GO:0045502/GO:0005198/GO:0042803/GO:0008134/GO:0042802/GO:0046983/GO:0005623/GO:0044464/GO:0005575/GO:0044430/GO:0005622/GO:0032991/GO:0044424/GO:0005488/GO:0005856/GO:0043226/GO:0043232/GO:0043229/GO:0043234/GO:0043228/GO:0005882/GO:0045111/GO:0005515/GO:0003674/GO:0044446/GO:0044422	metal ion binding/cation binding/ion binding/dynein binding/structural molecule activity/protein homodimerization activity/transcription factor binding/identical protein binding/protein dimerization activity/cell/cell part/cellular_component/cytoskeletal part/intracellular/macromolecular complex/intracellular part/binding/cytoskeleton/organelle/intracellular non-membrane-bounded organelle/intrace…	molecular_function/molecular_function/molecular_function/molecular_function/molecular_function/molecular_function/molecular_function/molecular_function/molecular_function/cellular_component/cellular_component/cellular_component/cellular_component/cellular_component/cellular_component/cellular_component/molecular_function/cellular_component/cellular_component/cellular_component/cellular_component/…
cel-miR-1-3p	evm.model.Hic_asm_38.2079_evm.model.Hic_asm_38.2087.1	evm.TU.Hic_asm_38.1055			-	-	-
cel-miR-1-3p	evm.model.Hic_asm_4.258.1	evm.TU.Hic_asm_4.2422			GO:0043167/GO:0006952/GO:0016817/GO:0036094/GO:0000166/GO:1901265/GO:0016818/GO:0005524/GO:0032559/GO:0030554/GO:0032553/GO:0016462/GO:0035639/GO:0004674/GO:0097367/GO:0001883/GO:0032549/GO:0032550/GO:0032555/GO:0001882/GO:0017076/GO:0008150/GO:0043168/GO:0004675/GO:0004672/GO:0002252/GO:0051607/GO:0050896/GO:0019199/GO:0006950/GO:0038023/GO:0009615/GO:0098542/GO:0017111/GO:0004888/GO:0004872/GO:…	ion binding/defense response/hydrolase activity, acting on acid anhydrides/small molecule binding/nucleotide binding/nucleoside phosphate binding/hydrolase activity, acting on acid anhydrides, in phosphorus-containing anhydrides/ATP binding/adenyl ribonucleotide binding/adenyl nucleotide binding/ribonucleotide binding/pyrophosphatase activity/purine ribonucleoside triphosphate binding/protein ser…	molecular_function/biological_process/molecular_function/molecular_function/molecular_function/molecular_function/molecular_function/molecular_function/molecular_function/molecular_function/molecular_function/molecular_function/molecular_function/molecular_function/molecular_function/molecular_function/molecular_function/molecular_function/molecular_function/molecular_function/molecular_function/…
cel-miR-1-3p	evm.model.Hic_asm_4.281.1	evm.TU.Hic_asm_4.1363			GO:0004176/GO:0016817/GO:0016818/GO:0016462/GO:0008150/GO:0070011/GO:0008233/GO:0017111/GO:0042623/GO:0016787/GO:0003824/GO:0016887/GO:0071704/GO:0044238/GO:0006508/GO:0008152/GO:0003674/GO:0043170/GO:0019538	ATP-dependent peptidase activity/hydrolase activity, acting on acid anhydrides/hydrolase activity, acting on acid anhydrides, in phosphorus-containing anhydrides/pyrophosphatase activity/biological_process/peptidase activity, acting on L-amino acid peptides/peptidase activity/nucleoside-triphosphatase activity/ATPase activity, coupled/hydrolase activity/catalytic activity/ATPase activity/organic …	molecular_function/molecular_function/molecular_function/molecular_function/biological_process/molecular_function/molecular_function/molecular_function/molecular_function/molecular_function/molecular_function/molecular_function/biological_process/biological_process/biological_process/biological_process/molecular_function/biological_process/biological_process
cel-miR-1-3p	evm.model.Hic_asm_4.768_evm.model.Hic_asm_4.775_evm.model.Hic_asm_4.776.1	evm.TU.Hic_asm_4.662			GO:0046872/GO:0043169/GO:0043167/GO:0044425/GO:0031224/GO:0016021/GO:0016020/GO:0005575/GO:0005488/GO:0003674	metal ion binding/cation binding/ion binding/membrane part/intrinsic component of membrane/integral component of membrane/membrane/cellular_component/binding/molecular_function	molecular_function/molecular_function/molecular_function/cellular_component/cellular_component/cellular_component/cellular_component/cellular_component/molecular_function/molecular_function
cel-miR-1-3p	evm.model.Hic_asm_6.2535.1	evm.TU.Hic_asm_6.1164			-	-	-
cel-miR-1-3p	evm.model.Hic_asm_8.1973.1	evm.TU.Hic_asm_8.1490			GO:0016782/GO:0008146/GO:0016740/GO:0003824/GO:0003674	transferase activity, transferring sulfur-containing groups/sulfotransferase activity/transferase activity/catalytic activity/molecular_function	molecular_function/molecular_function/molecular_function/molecular_function/molecular_function
cel-miR-1-3p	evm.model.Hic_asm_8.340.1	evm.TU.Hic_asm_8.460			-	-	-
cel-miR-1-3p	evm.model.Hic_asm_8.3547.1	evm.TU.Hic_asm_8.3128			GO:0008150/GO:0003824/GO:0008152/GO:0003674	biological_process/catalytic activity/metabolic process/molecular_function	biological_process/molecular_function/biological_process/molecular_function
cel-miR-1-3p	evm.model.Hic_asm_9.1917.1.1	evm.TU.Hic_asm_9.609			-	-	-
cel-miR-1-3p	evm.model.Hic_asm_9.2185.1	evm.TU.Hic_asm_9.2217			-	-	-
cel-miR-1-3p	evm.model.Hic_asm_9.2985.1	evm.TU.Hic_asm_9.2883			-	-	-
crm-miR-1-3p	evm.model.Hic_asm_0.4418.1	evm.TU.Hic_asm_0.2835			-	-	-
crm-miR-1-3p	evm.model.Hic_asm_10.2558.1	evm.TU.Hic_asm_10.1971			GO:0046872/GO:0043169/GO:0043167/GO:0030288/GO:0004064/GO:0052689/GO:0042597/GO:0044462/GO:0071555/GO:0030313/GO:0009987/GO:0008150/GO:0030312/GO:0045229/GO:0070011/GO:0004222/GO:0008237/GO:0005509/GO:0071554/GO:0008233/GO:0004175/GO:0005623/GO:0044464/GO:0016787/GO:0071944/GO:0005575/GO:0003824/GO:0005488/GO:0031975/GO:0005515/GO:0003674/GO:0016043/GO:0071840/GO:0016788	metal ion binding/cation binding/ion binding/outer membrane-bounded periplasmic space/arylesterase activity/carboxylic ester hydrolase activity/periplasmic space/external encapsulating structure part/cell wall organization/cell envelope/cellular process/biological_process/external encapsulating structure/external encapsulating structure organization/peptidase activity, acting on L-amino acid pept…	molecular_function/molecular_function/molecular_function/cellular_component/molecular_function/molecular_function/cellular_component/cellular_component/biological_process/cellular_component/biological_process/biological_process/cellular_component/biological_process/molecular_function/molecular_function/molecular_function/molecular_function/biological_process/molecular_function/molecular_function/…
crm-miR-1-3p	evm.model.Hic_asm_11.1437.1	evm.TU.Hic_asm_11.242			GO:0043167/GO:0036094/GO:0000166/GO:1901265/GO:0005524/GO:0032559/GO:0030554/GO:0032553/GO:0035639/GO:0097367/GO:0001883/GO:0032549/GO:0032550/GO:0032555/GO:0001882/GO:0017076/GO:0009987/GO:0008150/GO:0043168/GO:0006807/GO:0044237/GO:0034641/GO:0005623/GO:0044464/GO:0005575/GO:1901360/GO:0006139/GO:0005622/GO:0003824/GO:0006725/GO:0046483/GO:0090304/GO:0044424/GO:0005488/GO:1901363/GO:0097159/GO:…	ion binding/small molecule binding/nucleotide binding/nucleoside phosphate binding/ATP binding/adenyl ribonucleotide binding/adenyl nucleotide binding/ribonucleotide binding/purine ribonucleoside triphosphate binding/carbohydrate derivative binding/purine nucleoside binding/ribonucleoside binding/purine ribonucleoside binding/purine ribonucleotide binding/nucleoside binding/purine nucleotide bind…	molecular_function/molecular_function/molecular_function/molecular_function/molecular_function/molecular_function/molecular_function/molecular_function/molecular_function/molecular_function/molecular_function/molecular_function/molecular_function/molecular_function/molecular_function/molecular_function/biological_process/biological_process/molecular_function/biological_process/biological_process/…
crm-miR-1-3p	evm.model.Hic_asm_11.3405.1	evm.TU.Hic_asm_11.2980			GO:0005845/GO:0034518/GO:0001071/GO:0003700/GO:0009987/GO:0008150/GO:0034645/GO:0009059/GO:1901576/GO:0044249/GO:0006807/GO:0044237/GO:0006355/GO:1903506/GO:2001141/GO:0051252/GO:0019219/GO:0009058/GO:2000112/GO:0010556/GO:0031326/GO:0010468/GO:0006351/GO:0097659/GO:0051171/GO:0009889/GO:0080090/GO:0060255/GO:0032774/GO:0044271/GO:0034641/GO:0019222/GO:0031323/GO:0005623/GO:0044464/GO:0005575/GO:…	mRNA cap binding complex/RNA cap binding complex/nucleic acid binding transcription factor activity/transcription factor activity, sequence-specific DNA binding/cellular process/biological_process/cellular macromolecule biosynthetic process/macromolecule biosynthetic process/organic substance biosynthetic process/cellular biosynthetic process/nitrogen compound metabolic process/cellular metabolic…	cellular_component/cellular_component/molecular_function/molecular_function/biological_process/biological_process/biological_process/biological_process/biological_process/biological_process/biological_process/biological_process/biological_process/biological_process/biological_process/biological_process/biological_process/biological_process/biological_process/biological_process/biological_process/…
crm-miR-1-3p	evm.model.Hic_asm_12.1420.2.1	evm.TU.Hic_asm_12.755			-	-	-
crm-miR-1-3p	evm.model.Hic_asm_12.1431.1	evm.TU.Hic_asm_12.2037			GO:0015979/GO:0009987/GO:0008150/GO:0044237/GO:0008152	photosynthesis/cellular process/biological_process/cellular metabolic process/metabolic process	biological_process/biological_process/biological_process/biological_process/biological_process
crm-miR-1-3p	evm.model.Hic_asm_12.1863.1	evm.TU.Hic_asm_12.935			GO:0046872/GO:0043169/GO:0043167/GO:0008270/GO:0046914/GO:0005488/GO:1901363/GO:0097159/GO:0003674/GO:0003676	metal ion binding/cation binding/ion binding/zinc ion binding/transition metal ion binding/binding/heterocyclic compound binding/organic cyclic compound binding/molecular_function/nucleic acid binding	molecular_function/molecular_function/molecular_function/molecular_function/molecular_function/molecular_function/molecular_function/molecular_function/molecular_function/molecular_function
crm-miR-1-3p	evm.model.Hic_asm_14.2888.1	evm.TU.Hic_asm_14.1438			GO:0098803/GO:0005746/GO:0070469/GO:1990204/GO:0005747/GO:0030964/GO:0045271/GO:1902494/GO:0044425/GO:0098800/GO:0098796/GO:0031090/GO:0098798/GO:0005623/GO:0044464/GO:0016020/GO:0005743/GO:0044455/GO:0005575/GO:0019866/GO:0005622/GO:0032991/GO:0044424/GO:0005739/GO:0031975/GO:0044444/GO:0043226/GO:0043229/GO:0043234/GO:0005737/GO:0031966/GO:0043231/GO:0005740/GO:0043227/GO:0031967/GO:0044429/GO:…	respiratory chain complex/mitochondrial respiratory chain/respiratory chain/oxidoreductase complex/mitochondrial respiratory chain complex I/NADH dehydrogenase complex/respiratory chain complex I/catalytic complex/membrane part/inner mitochondrial membrane protein complex/membrane protein complex/organelle membrane/mitochondrial protein complex/cell/cell part/membrane/mitochondrial inner membrane…	cellular_component/cellular_component/cellular_component/cellular_component/cellular_component/cellular_component/cellular_component/cellular_component/cellular_component/cellular_component/cellular_component/cellular_component/cellular_component/cellular_component/cellular_component/cellular_component/cellular_component/cellular_component/cellular_component/cellular_component/cellular_component/…
crm-miR-1-3p	evm.model.Hic_asm_14.989.1	evm.TU.Hic_asm_14.763			GO:0009987/GO:0008150/GO:0044425/GO:0031224/GO:0044763/GO:0016021/GO:0055085/GO:0051179/GO:0016020/GO:0005575/GO:0006810/GO:0051234/GO:0044699/GO:1902578/GO:0044765/GO:0003674/GO:0005215	cellular process/biological_process/membrane part/intrinsic component of membrane/single-organism cellular process/integral component of membrane/transmembrane transport/localization/membrane/cellular_component/transport/establishment of localization/single-organism process/single-organism localization/single-organism transport/molecular_function/transporter activity	biological_process/biological_process/cellular_component/cellular_component/biological_process/cellular_component/biological_process/biological_process/cellular_component/cellular_component/biological_process/biological_process/biological_process/biological_process/biological_process/molecular_function/molecular_function
crm-miR-1-3p	evm.model.Hic_asm_15.2421.1	evm.TU.Hic_asm_15.518			GO:0000096/GO:0008705/GO:0042084/GO:0006790/GO:0009086/GO:0000097/GO:0006555/GO:0008172/GO:0009067/GO:0009987/GO:0008150/GO:0009066/GO:1901576/GO:0044249/GO:0006807/GO:0044272/GO:0044237/GO:0044711/GO:0044763/GO:0009058/GO:0043436/GO:0006520/GO:0006082/GO:1901564/GO:0005623/GO:0044464/GO:1901605/GO:0008168/GO:0005575/GO:0016740/GO:0044699/GO:0016741/GO:0005622/GO:0003824/GO:1901566/GO:0019752/GO:…	sulfur amino acid metabolic process/methionine synthase activity/5-methyltetrahydrofolate-dependent methyltransferase activity/sulfur compound metabolic process/methionine biosynthetic process/sulfur amino acid biosynthetic process/methionine metabolic process/S-methyltransferase activity/aspartate family amino acid biosynthetic process/cellular process/biological_process/aspartate family amino a…	biological_process/molecular_function/molecular_function/biological_process/biological_process/biological_process/biological_process/molecular_function/biological_process/biological_process/biological_process/biological_process/biological_process/biological_process/biological_process/biological_process/biological_process/biological_process/biological_process/biological_process/biological_process/…
crm-miR-1-3p	evm.model.Hic_asm_18.1731_evm.model.Hic_asm_18.1732.1	evm.TU.Hic_asm_18.2100			GO:0016757/GO:0016740/GO:0003824/GO:0003674	transferase activity, transferring glycosyl groups/transferase activity/catalytic activity/molecular_function	molecular_function/molecular_function/molecular_function/molecular_function
crm-miR-1-3p	evm.model.Hic_asm_2.1197.1	evm.TU.Hic_asm_2.2965			-	-	-
crm-miR-1-3p	evm.model.Hic_asm_24.760.1	evm.TU.Hic_asm_24.2070			-	-	-
crm-miR-1-3p	evm.model.Hic_asm_25.2095.1	evm.TU.Hic_asm_25.864			GO:0009987/GO:0008150/GO:0044425/GO:0031224/GO:0044763/GO:0016021/GO:0055085/GO:0051179/GO:0016020/GO:0005575/GO:0006810/GO:0051234/GO:0044699/GO:1902578/GO:0044765/GO:0003674/GO:0005215/GO:0022857	cellular process/biological_process/membrane part/intrinsic component of membrane/single-organism cellular process/integral component of membrane/transmembrane transport/localization/membrane/cellular_component/transport/establishment of localization/single-organism process/single-organism localization/single-organism transport/molecular_function/transporter activity/transmembrane transporter act…	biological_process/biological_process/cellular_component/cellular_component/biological_process/cellular_component/biological_process/biological_process/cellular_component/cellular_component/biological_process/biological_process/biological_process/biological_process/biological_process/molecular_function/molecular_function/molecular_function
crm-miR-1-3p	evm.model.Hic_asm_27.658.1	evm.TU.Hic_asm_27.2033			GO:0008150/GO:0005783/GO:0044425/GO:0031224/GO:0016021/GO:0012505/GO:0005623/GO:0044464/GO:0051179/GO:0016020/GO:0008104/GO:0005575/GO:0006810/GO:0015031/GO:0051234/GO:0005622/GO:0045184/GO:0044424/GO:0044444/GO:0043226/GO:0043229/GO:0071702/GO:0005737/GO:0043231/GO:0043227/GO:0051641/GO:0033036/GO:0051649/GO:0034613/GO:0070727/GO:0006886/GO:0046907	biological_process/endoplasmic reticulum/membrane part/intrinsic component of membrane/integral component of membrane/endomembrane system/cell/cell part/localization/membrane/protein localization/cellular_component/transport/protein transport/establishment of localization/intracellular/establishment of protein localization/intracellular part/cytoplasmic part/organelle/intracellular organelle/orga…	biological_process/cellular_component/cellular_component/cellular_component/cellular_component/cellular_component/cellular_component/cellular_component/biological_process/cellular_component/biological_process/cellular_component/biological_process/biological_process/biological_process/cellular_component/biological_process/cellular_component/cellular_component/cellular_component/cellular_component/…
crm-miR-1-3p	evm.model.Hic_asm_27.673.1	evm.TU.Hic_asm_27.496			GO:0009987/GO:0008150/GO:0044425/GO:0031224/GO:0044763/GO:0016021/GO:0055085/GO:0051179/GO:0016020/GO:0005575/GO:0006810/GO:0051234/GO:0044699/GO:1902578/GO:0044765	cellular process/biological_process/membrane part/intrinsic component of membrane/single-organism cellular process/integral component of membrane/transmembrane transport/localization/membrane/cellular_component/transport/establishment of localization/single-organism process/single-organism localization/single-organism transport	biological_process/biological_process/cellular_component/cellular_component/biological_process/cellular_component/biological_process/biological_process/cellular_component/cellular_component/biological_process/biological_process/biological_process/biological_process/biological_process
crm-miR-1-3p	evm.model.Hic_asm_28.1098.1	evm.TU.Hic_asm_28.2285			-	-	-
crm-miR-1-3p	evm.model.Hic_asm_28.2387.1	evm.TU.Hic_asm_28.1800			GO:0030254/GO:0030257/GO:0009987/GO:0008150/GO:0032940/GO:0046903/GO:0071806/GO:0044763/GO:0009306/GO:0055085/GO:0005623/GO:0044464/GO:0051179/GO:0008104/GO:0005575/GO:0006810/GO:0015031/GO:0051234/GO:0044699/GO:0045184/GO:0032991/GO:0009405/GO:0051704/GO:0043234/GO:0071702/GO:1902578/GO:0044765/GO:0051641/GO:0033036/GO:0051649	protein secretion by the type III secretion system/type III protein secretion system complex/cellular process/biological_process/secretion by cell/secretion/protein transmembrane transport/single-organism cellular process/protein secretion/transmembrane transport/cell/cell part/localization/protein localization/cellular_component/transport/protein transport/establishment of localization/single-or…	biological_process/cellular_component/biological_process/biological_process/biological_process/biological_process/biological_process/biological_process/biological_process/biological_process/cellular_component/cellular_component/biological_process/biological_process/cellular_component/biological_process/biological_process/biological_process/biological_process/biological_process/cellular_component/…
crm-miR-1-3p	evm.model.Hic_asm_28.2402.1	evm.TU.Hic_asm_28.1685			GO:0000910/GO:0051301/GO:0015631/GO:0000226/GO:0022402/GO:0008017/GO:0008092/GO:0009987/GO:0008150/GO:0032403/GO:0007017/GO:0044763/GO:0007010/GO:0046983/GO:0007049/GO:0044699/GO:0044877/GO:0005488/GO:0005515/GO:0003674/GO:1902589/GO:0016043/GO:0071840/GO:0006996	cytokinesis/cell division/tubulin binding/microtubule cytoskeleton organization/cell cycle process/microtubule binding/cytoskeletal protein binding/cellular process/biological_process/protein complex binding/microtubule-based process/single-organism cellular process/cytoskeleton organization/protein dimerization activity/cell cycle/single-organism process/macromolecular complex binding/binding/pr…	biological_process/biological_process/molecular_function/biological_process/biological_process/molecular_function/molecular_function/biological_process/biological_process/molecular_function/biological_process/biological_process/biological_process/molecular_function/biological_process/biological_process/molecular_function/molecular_function/molecular_function/molecular_function/biological_process/…
crm-miR-1-3p	evm.model.Hic_asm_29.2561.1	evm.TU.Hic_asm_29.2335			-	-	-
crm-miR-1-3p	evm.model.Hic_asm_3.1558.1	evm.TU.Hic_asm_3.1755			GO:0005179/GO:0005840/GO:0005623/GO:0044464/GO:0005102/GO:0030529/GO:0005575/GO:0005622/GO:0032991/GO:0044424/GO:0005488/GO:0044444/GO:0043226/GO:0043232/GO:0043229/GO:0043228/GO:0005737/GO:0005515/GO:0003674/GO:0005576	hormone activity/ribosome/cell/cell part/receptor binding/ribonucleoprotein complex/cellular_component/intracellular/macromolecular complex/intracellular part/binding/cytoplasmic part/organelle/intracellular non-membrane-bounded organelle/intracellular organelle/non-membrane-bounded organelle/cytoplasm/protein binding/molecular_function/extracellular region	molecular_function/cellular_component/cellular_component/cellular_component/molecular_function/cellular_component/cellular_component/cellular_component/cellular_component/cellular_component/molecular_function/cellular_component/cellular_component/cellular_component/cellular_component/cellular_component/cellular_component/molecular_function/molecular_function/cellular_component
crm-miR-1-3p	evm.model.Hic_asm_3.3891.1	evm.TU.Hic_asm_3.3819			-	-	-
crm-miR-1-3p	evm.model.Hic_asm_3.708.1	evm.TU.Hic_asm_3.1493			GO:0005581/GO:0005201/GO:0080019/GO:0005198/GO:0051287/GO:0016614/GO:0050662/GO:0036094/GO:0000166/GO:1901265/GO:0008610/GO:0016620/GO:0048037/GO:0003854/GO:0016229/GO:0033764/GO:0008150/GO:1901576/GO:0006694/GO:0016903/GO:0008202/GO:0044711/GO:0006629/GO:0009058/GO:0016616/GO:0055114/GO:0005575/GO:1901362/GO:0044699/GO:1901360/GO:0003824/GO:0032991/GO:0005488/GO:1901363/GO:0097159/GO:0071704/GO:…	collagen trimer/extracellular matrix structural constituent/fatty-acyl-CoA reductase (alcohol-forming) activity/structural molecule activity/NAD binding/oxidoreductase activity, acting on CH-OH group of donors/coenzyme binding/small molecule binding/nucleotide binding/nucleoside phosphate binding/lipid biosynthetic process/oxidoreductase activity, acting on the aldehyde or oxo group of donors, NA…	cellular_component/molecular_function/molecular_function/molecular_function/molecular_function/molecular_function/molecular_function/molecular_function/molecular_function/molecular_function/biological_process/molecular_function/molecular_function/molecular_function/molecular_function/molecular_function/biological_process/biological_process/biological_process/molecular_function/biological_process/…
crm-miR-1-3p	evm.model.Hic_asm_30.57.1.1	evm.TU.Hic_asm_30.1379			-	-	-
crm-miR-1-3p	evm.model.Hic_asm_34.704.1	evm.TU.Hic_asm_34.2070			-	-	-
crm-miR-1-3p	evm.model.Hic_asm_36.1026.1	evm.TU.Hic_asm_36.703			GO:0034450/GO:0017025/GO:0008134/GO:0009056/GO:0032446/GO:0009987/GO:0008150/GO:1902494/GO:0044248/GO:0044237/GO:0009057/GO:1901575/GO:0070647/GO:0061630/GO:0061659/GO:0005623/GO:0044464/GO:1990234/GO:0044265/GO:0004842/GO:0019787/GO:0016567/GO:0005575/GO:0016740/GO:0005622/GO:0003824/GO:0032991/GO:0044424/GO:0005488/GO:0071704/GO:0000151/GO:0044260/GO:0044238/GO:0043234/GO:0006511/GO:0019941/GO:…	ubiquitin-ubiquitin ligase activity/TBP-class protein binding/transcription factor binding/catabolic process/protein modification by small protein conjugation/cellular process/biological_process/catalytic complex/cellular catabolic process/cellular metabolic process/macromolecule catabolic process/organic substance catabolic process/protein modification by small protein conjugation or removal/ubi…	molecular_function/molecular_function/molecular_function/biological_process/biological_process/biological_process/biological_process/cellular_component/biological_process/biological_process/biological_process/biological_process/biological_process/molecular_function/molecular_function/cellular_component/cellular_component/cellular_component/biological_process/molecular_function/molecular_function/…
crm-miR-1-3p	evm.model.Hic_asm_37.380.1.1	evm.TU.Hic_asm_37.807			-	-	-
crm-miR-1-3p	evm.model.Hic_asm_38.1669.1	evm.TU.Hic_asm_38.1505			GO:0046872/GO:0043169/GO:0043167/GO:0045502/GO:0005198/GO:0042803/GO:0008134/GO:0042802/GO:0046983/GO:0005623/GO:0044464/GO:0005575/GO:0044430/GO:0005622/GO:0032991/GO:0044424/GO:0005488/GO:0005856/GO:0043226/GO:0043232/GO:0043229/GO:0043234/GO:0043228/GO:0005882/GO:0045111/GO:0005515/GO:0003674/GO:0044446/GO:0044422	metal ion binding/cation binding/ion binding/dynein binding/structural molecule activity/protein homodimerization activity/transcription factor binding/identical protein binding/protein dimerization activity/cell/cell part/cellular_component/cytoskeletal part/intracellular/macromolecular complex/intracellular part/binding/cytoskeleton/organelle/intracellular non-membrane-bounded organelle/intrace…	molecular_function/molecular_function/molecular_function/molecular_function/molecular_function/molecular_function/molecular_function/molecular_function/molecular_function/cellular_component/cellular_component/cellular_component/cellular_component/cellular_component/cellular_component/cellular_component/molecular_function/cellular_component/cellular_component/cellular_component/cellular_component/…
crm-miR-1-3p	evm.model.Hic_asm_38.2079_evm.model.Hic_asm_38.2087.1	evm.TU.Hic_asm_38.1055			-	-	-
crm-miR-1-3p	evm.model.Hic_asm_4.258.1	evm.TU.Hic_asm_4.2422			GO:0043167/GO:0006952/GO:0016817/GO:0036094/GO:0000166/GO:1901265/GO:0016818/GO:0005524/GO:0032559/GO:0030554/GO:0032553/GO:0016462/GO:0035639/GO:0004674/GO:0097367/GO:0001883/GO:0032549/GO:0032550/GO:0032555/GO:0001882/GO:0017076/GO:0008150/GO:0043168/GO:0004675/GO:0004672/GO:0002252/GO:0051607/GO:0050896/GO:0019199/GO:0006950/GO:0038023/GO:0009615/GO:0098542/GO:0017111/GO:0004888/GO:0004872/GO:…	ion binding/defense response/hydrolase activity, acting on acid anhydrides/small molecule binding/nucleotide binding/nucleoside phosphate binding/hydrolase activity, acting on acid anhydrides, in phosphorus-containing anhydrides/ATP binding/adenyl ribonucleotide binding/adenyl nucleotide binding/ribonucleotide binding/pyrophosphatase activity/purine ribonucleoside triphosphate binding/protein ser…	molecular_function/biological_process/molecular_function/molecular_function/molecular_function/molecular_function/molecular_function/molecular_function/molecular_function/molecular_function/molecular_function/molecular_function/molecular_function/molecular_function/molecular_function/molecular_function/molecular_function/molecular_function/molecular_function/molecular_function/molecular_function/…
crm-miR-1-3p	evm.model.Hic_asm_4.281.1	evm.TU.Hic_asm_4.1363			GO:0004176/GO:0016817/GO:0016818/GO:0016462/GO:0008150/GO:0070011/GO:0008233/GO:0017111/GO:0042623/GO:0016787/GO:0003824/GO:0016887/GO:0071704/GO:0044238/GO:0006508/GO:0008152/GO:0003674/GO:0043170/GO:0019538	ATP-dependent peptidase activity/hydrolase activity, acting on acid anhydrides/hydrolase activity, acting on acid anhydrides, in phosphorus-containing anhydrides/pyrophosphatase activity/biological_process/peptidase activity, acting on L-amino acid peptides/peptidase activity/nucleoside-triphosphatase activity/ATPase activity, coupled/hydrolase activity/catalytic activity/ATPase activity/organic …	molecular_function/molecular_function/molecular_function/molecular_function/biological_process/molecular_function/molecular_function/molecular_function/molecular_function/molecular_function/molecular_function/molecular_function/biological_process/biological_process/biological_process/biological_process/molecular_function/biological_process/biological_process
crm-miR-1-3p	evm.model.Hic_asm_4.768_evm.model.Hic_asm_4.775_evm.model.Hic_asm_4.776.1	evm.TU.Hic_asm_4.662			GO:0046872/GO:0043169/GO:0043167/GO:0044425/GO:0031224/GO:0016021/GO:0016020/GO:0005575/GO:0005488/GO:0003674	metal ion binding/cation binding/ion binding/membrane part/intrinsic component of membrane/integral component of membrane/membrane/cellular_component/binding/molecular_function	molecular_function/molecular_function/molecular_function/cellular_component/cellular_component/cellular_component/cellular_component/cellular_component/molecular_function/molecular_function
crm-miR-1-3p	evm.model.Hic_asm_6.2535.1	evm.TU.Hic_asm_6.1164			-	-	-
crm-miR-1-3p	evm.model.Hic_asm_8.1973.1	evm.TU.Hic_asm_8.1490			GO:0016782/GO:0008146/GO:0016740/GO:0003824/GO:0003674	transferase activity, transferring sulfur-containing groups/sulfotransferase activity/transferase activity/catalytic activity/molecular_function	molecular_function/molecular_function/molecular_function/molecular_function/molecular_function
crm-miR-1-3p	evm.model.Hic_asm_8.3547.1	evm.TU.Hic_asm_8.3128			GO:0008150/GO:0003824/GO:0008152/GO:0003674	biological_process/catalytic activity/metabolic process/molecular_function	biological_process/molecular_function/biological_process/molecular_function
crm-miR-1-3p	evm.model.Hic_asm_9.1917.1.1	evm.TU.Hic_asm_9.609			-	-	-
crm-miR-1-3p	evm.model.Hic_asm_9.2185.1	evm.TU.Hic_asm_9.2217			-	-	-
crm-miR-1-3p	evm.model.Hic_asm_9.2985.1	evm.TU.Hic_asm_9.2883			-	-	-
dqu-miR-1b-5p	evm.model.Hic_asm_0.3446.1	evm.TU.Hic_asm_0.3093			GO:0043167/GO:0004814/GO:0006420/GO:0036094/GO:0000166/GO:1901265/GO:0005524/GO:0032559/GO:0016278/GO:0016279/GO:0018024/GO:0042054/GO:0030554/GO:0032553/GO:0035639/GO:0097367/GO:0001883/GO:0032549/GO:0032550/GO:0032555/GO:0001882/GO:0017076/GO:0009987/GO:0008150/GO:0008170/GO:0034645/GO:0043168/GO:0006412/GO:0009059/GO:1901576/GO:0043603/GO:0043043/GO:0044249/GO:0006807/GO:0006518/GO:0043604/GO:…	ion binding/arginine-tRNA ligase activity/arginyl-tRNA aminoacylation/small molecule binding/nucleotide binding/nucleoside phosphate binding/ATP binding/adenyl ribonucleotide binding/lysine N-methyltransferase activity/protein-lysine N-methyltransferase activity/histone-lysine N-methyltransferase activity/histone methyltransferase activity/adenyl nucleotide binding/ribonucleotide binding/purine r…	molecular_function/molecular_function/biological_process/molecular_function/molecular_function/molecular_function/molecular_function/molecular_function/molecular_function/molecular_function/molecular_function/molecular_function/molecular_function/molecular_function/molecular_function/molecular_function/molecular_function/molecular_function/molecular_function/molecular_function/molecular_function/…
dqu-miR-1b-5p	evm.model.Hic_asm_1.3298.1	evm.TU.Hic_asm_1.1716_evm.TU.Hic_asm_1.1717_evm.TU.Hic_asm_1.1718			GO:0005488/GO:0005515/GO:0003674	binding/protein binding/molecular_function	molecular_function/molecular_function/molecular_function
dqu-miR-1b-5p	evm.model.Hic_asm_10.2783.1	evm.TU.Hic_asm_10.847			-	-	-
dqu-miR-1b-5p	evm.model.Hic_asm_11.3504.2.1	evm.TU.Hic_asm_11.1542			GO:0046872/GO:0043169/GO:0043167/GO:0008270/GO:0046914/GO:0016817/GO:0036094/GO:0000166/GO:1901265/GO:0016818/GO:0005524/GO:0032559/GO:0030554/GO:0032553/GO:0035639/GO:0097367/GO:0001883/GO:0032549/GO:0032550/GO:0032555/GO:0001882/GO:0017076/GO:0009987/GO:0008150/GO:0034645/GO:0043168/GO:0009059/GO:1901576/GO:0044249/GO:0006807/GO:0044237/GO:0006355/GO:1903506/GO:2001141/GO:0051252/GO:0019219/GO:…	metal ion binding/cation binding/ion binding/zinc ion binding/transition metal ion binding/hydrolase activity, acting on acid anhydrides/small molecule binding/nucleotide binding/nucleoside phosphate binding/hydrolase activity, acting on acid anhydrides, in phosphorus-containing anhydrides/ATP binding/adenyl ribonucleotide binding/adenyl nucleotide binding/ribonucleotide binding/purine ribonucleo…	molecular_function/molecular_function/molecular_function/molecular_function/molecular_function/molecular_function/molecular_function/molecular_function/molecular_function/molecular_function/molecular_function/molecular_function/molecular_function/molecular_function/molecular_function/molecular_function/molecular_function/molecular_function/molecular_function/molecular_function/molecular_function/…
dqu-miR-1b-5p	evm.model.Hic_asm_12.1426.1	evm.TU.Hic_asm_12.3565			-	-	-
dqu-miR-1b-5p	evm.model.Hic_asm_12.3769.1.1	evm.TU.Hic_asm_12.490			GO:0043167/GO:0050662/GO:0036094/GO:0000166/GO:1901265/GO:0010181/GO:0032553/GO:0097367/GO:0048037/GO:0008150/GO:0043168/GO:0055114/GO:0044699/GO:0003824/GO:0005488/GO:1901363/GO:0097159/GO:0016491/GO:0008152/GO:0003674/GO:0044710	ion binding/coenzyme binding/small molecule binding/nucleotide binding/nucleoside phosphate binding/FMN binding/ribonucleotide binding/carbohydrate derivative binding/cofactor binding/biological_process/anion binding/oxidation-reduction process/single-organism process/catalytic activity/binding/heterocyclic compound binding/organic cyclic compound binding/oxidoreductase activity/metabolic process…	molecular_function/molecular_function/molecular_function/molecular_function/molecular_function/molecular_function/molecular_function/molecular_function/molecular_function/biological_process/molecular_function/biological_process/biological_process/molecular_function/molecular_function/molecular_function/molecular_function/molecular_function/biological_process/molecular_function/biological_process
dqu-miR-1b-5p	evm.model.Hic_asm_13.1175.1.1	evm.TU.Hic_asm_13.663			GO:0008715/GO:0008654/GO:0016817/GO:0008610/GO:0016818/GO:0006644/GO:0016462/GO:0009987/GO:0008150/GO:0044255/GO:1901576/GO:0044249/GO:0006807/GO:0019637/GO:0044237/GO:0044711/GO:0044763/GO:0006629/GO:0009058/GO:0016787/GO:0016020/GO:0090407/GO:0005575/GO:0016810/GO:0044699/GO:0003824/GO:0006793/GO:0071704/GO:0044238/GO:0006796/GO:0008152/GO:0003674/GO:0044710	CDP-diacylglycerol diphosphatase activity/phospholipid biosynthetic process/hydrolase activity, acting on acid anhydrides/lipid biosynthetic process/hydrolase activity, acting on acid anhydrides, in phosphorus-containing anhydrides/phospholipid metabolic process/pyrophosphatase activity/cellular process/biological_process/cellular lipid metabolic process/organic substance biosynthetic process/cel…	molecular_function/biological_process/molecular_function/biological_process/molecular_function/biological_process/molecular_function/biological_process/biological_process/biological_process/biological_process/biological_process/biological_process/biological_process/biological_process/biological_process/biological_process/biological_process/biological_process/molecular_function/cellular_component/…
dqu-miR-1b-5p	evm.model.Hic_asm_14.1436.1	evm.TU.Hic_asm_14.1377			-	-	-
dqu-miR-1b-5p	evm.model.Hic_asm_17.381.1	evm.TU.Hic_asm_17.2591			GO:0046872/GO:0043169/GO:0043167/GO:0004590/GO:0006207/GO:0006206/GO:0019856/GO:0009112/GO:0046112/GO:0009987/GO:0008150/GO:0072528/GO:1901576/GO:0044249/GO:0006807/GO:0016830/GO:0072527/GO:0044237/GO:0044711/GO:0005509/GO:0044763/GO:0009058/GO:1901564/GO:0044271/GO:0034641/GO:0055086/GO:1901362/GO:0044699/GO:1901360/GO:0006139/GO:0003824/GO:0006725/GO:0018130/GO:0046483/GO:1901566/GO:0005488/GO:…	metal ion binding/cation binding/ion binding/orotidine-5'-phosphate decarboxylase activity/'de novo' pyrimidine nucleobase biosynthetic process/pyrimidine nucleobase metabolic process/pyrimidine nucleobase biosynthetic process/nucleobase metabolic process/nucleobase biosynthetic process/cellular process/biological_process/pyrimidine-containing compound biosynthetic process/organic substance biosy…	molecular_function/molecular_function/molecular_function/molecular_function/biological_process/biological_process/biological_process/biological_process/biological_process/biological_process/biological_process/biological_process/biological_process/biological_process/biological_process/molecular_function/biological_process/biological_process/biological_process/molecular_function/biological_process/…
dqu-miR-1b-5p	evm.model.Hic_asm_17.640.1	evm.TU.Hic_asm_17.2952			GO:0008150/GO:0003824/GO:0016491/GO:0008152/GO:0003674	biological_process/catalytic activity/oxidoreductase activity/metabolic process/molecular_function	biological_process/molecular_function/molecular_function/biological_process/molecular_function
dqu-miR-1b-5p	evm.model.Hic_asm_18.1316_evm.model.Hic_asm_18.1317.1	evm.TU.Hic_asm_18.51			GO:0004114/GO:0004112/GO:0009987/GO:0008150/GO:0007165/GO:0050896/GO:0044700/GO:0023052/GO:0044763/GO:0007154/GO:0008081/GO:0051716/GO:0016787/GO:0050789/GO:0044699/GO:0003824/GO:0050794/GO:0005488/GO:0065007/GO:0005515/GO:0003674/GO:0042578/GO:0016788	3',5'-cyclic-nucleotide phosphodiesterase activity/cyclic-nucleotide phosphodiesterase activity/cellular process/biological_process/signal transduction/response to stimulus/single organism signaling/signaling/single-organism cellular process/cell communication/phosphoric diester hydrolase activity/cellular response to stimulus/hydrolase activity/regulation of biological process/single-organism pr…	molecular_function/molecular_function/biological_process/biological_process/biological_process/biological_process/biological_process/biological_process/biological_process/biological_process/molecular_function/biological_process/molecular_function/biological_process/biological_process/molecular_function/biological_process/molecular_function/biological_process/molecular_function/molecular_function/…
dqu-miR-1b-5p	evm.model.Hic_asm_19.1663.1	evm.TU.Hic_asm_19.743			GO:0043167/GO:0070838/GO:0072511/GO:0016817/GO:0036094/GO:0015093/GO:0015684/GO:0000166/GO:1901265/GO:0016818/GO:0005381/GO:0005524/GO:0006826/GO:0032559/GO:0030554/GO:0032553/GO:0016462/GO:0035639/GO:0097367/GO:0001883/GO:0032549/GO:0032550/GO:0032555/GO:0001882/GO:0017076/GO:0009987/GO:0008150/GO:0043168/GO:0003924/GO:0046915/GO:0030001/GO:0000041/GO:0007165/GO:0044425/GO:0031224/GO:0050896/GO:…	ion binding/divalent metal ion transport/divalent inorganic cation transport/hydrolase activity, acting on acid anhydrides/small molecule binding/ferrous iron transmembrane transporter activity/ferrous iron transport/nucleotide binding/nucleoside phosphate binding/hydrolase activity, acting on acid anhydrides, in phosphorus-containing anhydrides/iron ion transmembrane transporter activity/ATP bin…	molecular_function/biological_process/biological_process/molecular_function/molecular_function/molecular_function/biological_process/molecular_function/molecular_function/molecular_function/molecular_function/molecular_function/biological_process/molecular_function/molecular_function/molecular_function/molecular_function/molecular_function/molecular_function/molecular_function/molecular_function/…
dqu-miR-1b-5p	evm.model.Hic_asm_19.2172.1	evm.TU.Hic_asm_19.2157			GO:0001071/GO:0003700/GO:0009987/GO:0008150/GO:0034645/GO:0009059/GO:1901576/GO:0044249/GO:0006807/GO:0044237/GO:0006355/GO:1903506/GO:2001141/GO:0051252/GO:0019219/GO:0009058/GO:2000112/GO:0010556/GO:0031326/GO:0010468/GO:0006351/GO:0097659/GO:0051171/GO:0009889/GO:0080090/GO:0060255/GO:0032774/GO:0044271/GO:0034641/GO:0019222/GO:0031323/GO:0005623/GO:0044464/GO:0005575/GO:0050789/GO:1901362/GO:…	nucleic acid binding transcription factor activity/transcription factor activity, sequence-specific DNA binding/cellular process/biological_process/cellular macromolecule biosynthetic process/macromolecule biosynthetic process/organic substance biosynthetic process/cellular biosynthetic process/nitrogen compound metabolic process/cellular metabolic process/regulation of transcription, DNA-templat…	molecular_function/molecular_function/biological_process/biological_process/biological_process/biological_process/biological_process/biological_process/biological_process/biological_process/biological_process/biological_process/biological_process/biological_process/biological_process/biological_process/biological_process/biological_process/biological_process/biological_process/biological_process/…
dqu-miR-1b-5p	evm.model.Hic_asm_19.272.1	evm.TU.Hic_asm_19.2660			GO:0015849/GO:0046942/GO:0015711/GO:0006820/GO:0008150/GO:0015743/GO:0015740/GO:0006835/GO:0051179/GO:0006810/GO:0051234/GO:0044699/GO:0006811/GO:0005488/GO:0071702/GO:0005515/GO:1902578/GO:0044765/GO:0003674	organic acid transport/carboxylic acid transport/organic anion transport/anion transport/biological_process/malate transport/C4-dicarboxylate transport/dicarboxylic acid transport/localization/transport/establishment of localization/single-organism process/ion transport/binding/organic substance transport/protein binding/single-organism localization/single-organism transport/molecular_function	biological_process/biological_process/biological_process/biological_process/biological_process/biological_process/biological_process/biological_process/biological_process/biological_process/biological_process/biological_process/biological_process/molecular_function/biological_process/molecular_function/biological_process/biological_process/molecular_function
dqu-miR-1b-5p	evm.model.Hic_asm_2.18.1.1	evm.TU.Hic_asm_2.371			GO:0008715/GO:0005198/GO:0008654/GO:0016817/GO:0008610/GO:0016818/GO:0006644/GO:0016462/GO:0009987/GO:0008150/GO:0044255/GO:1901576/GO:0044249/GO:0019637/GO:0044237/GO:0044711/GO:0044763/GO:0006629/GO:0009058/GO:0016787/GO:0016020/GO:0090407/GO:0005575/GO:0044699/GO:0003824/GO:0005488/GO:0006793/GO:0071704/GO:0009405/GO:0044238/GO:0051704/GO:0005515/GO:0006796/GO:0008152/GO:0003674/GO:0044710	CDP-diacylglycerol diphosphatase activity/structural molecule activity/phospholipid biosynthetic process/hydrolase activity, acting on acid anhydrides/lipid biosynthetic process/hydrolase activity, acting on acid anhydrides, in phosphorus-containing anhydrides/phospholipid metabolic process/pyrophosphatase activity/cellular process/biological_process/cellular lipid metabolic process/organic subst…	molecular_function/molecular_function/biological_process/molecular_function/biological_process/molecular_function/biological_process/molecular_function/biological_process/biological_process/biological_process/biological_process/biological_process/biological_process/biological_process/biological_process/biological_process/biological_process/biological_process/molecular_function/cellular_component/…
dqu-miR-1b-5p	evm.model.Hic_asm_2.800.1	evm.TU.Hic_asm_2.3243			GO:0005198/GO:0009987/GO:0008150/GO:0034645/GO:0009059/GO:1901576/GO:0044249/GO:0042302/GO:0006807/GO:0044237/GO:0006355/GO:1903506/GO:2001141/GO:0051252/GO:0019219/GO:0009058/GO:2000112/GO:0010556/GO:0031326/GO:0010468/GO:0006351/GO:0097659/GO:0051171/GO:0009889/GO:0080090/GO:0060255/GO:0032774/GO:0044271/GO:0034641/GO:0019222/GO:0031323/GO:0016020/GO:0005575/GO:0050789/GO:1901362/GO:0034654/GO:…	structural molecule activity/cellular process/biological_process/cellular macromolecule biosynthetic process/macromolecule biosynthetic process/organic substance biosynthetic process/cellular biosynthetic process/structural constituent of cuticle/nitrogen compound metabolic process/cellular metabolic process/regulation of transcription, DNA-templated/regulation of nucleic acid-templated transcrip…	molecular_function/biological_process/biological_process/biological_process/biological_process/biological_process/biological_process/molecular_function/biological_process/biological_process/biological_process/biological_process/biological_process/biological_process/biological_process/biological_process/biological_process/biological_process/biological_process/biological_process/biological_process/…
dqu-miR-1b-5p	evm.model.Hic_asm_20.1511.1	evm.TU.Hic_asm_20.2095			GO:0006084/GO:0006637/GO:0035383/GO:0006790/GO:0006732/GO:0009987/GO:0008150/GO:0051186/GO:0044237/GO:0003824/GO:0006793/GO:0071704/GO:0008152/GO:0003674	acetyl-CoA metabolic process/acyl-CoA metabolic process/thioester metabolic process/sulfur compound metabolic process/coenzyme metabolic process/cellular process/biological_process/cofactor metabolic process/cellular metabolic process/catalytic activity/phosphorus metabolic process/organic substance metabolic process/metabolic process/molecular_function	biological_process/biological_process/biological_process/biological_process/biological_process/biological_process/biological_process/biological_process/biological_process/molecular_function/biological_process/biological_process/biological_process/molecular_function
dqu-miR-1b-5p	evm.model.Hic_asm_21.1379.1	evm.TU.Hic_asm_21.1820			-	-	-
dqu-miR-1b-5p	evm.model.Hic_asm_21.265.1	evm.TU.Hic_asm_21.2155			GO:0005198/GO:0042302/GO:0003674	structural molecule activity/structural constituent of cuticle/molecular_function	molecular_function/molecular_function/molecular_function
dqu-miR-1b-5p	evm.model.Hic_asm_22.2512.1	evm.TU.Hic_asm_22.1116			-	-	-
dqu-miR-1b-5p	evm.model.Hic_asm_23.2483.1	evm.TU.Hic_asm_23.115			GO:0046872/GO:0043169/GO:0043167/GO:0008270/GO:0046914/GO:0001071/GO:0003700/GO:0009987/GO:0008150/GO:0034645/GO:0009059/GO:1901576/GO:0044249/GO:0006807/GO:0044237/GO:0006355/GO:1903506/GO:2001141/GO:0051252/GO:0019219/GO:0009058/GO:2000112/GO:0010556/GO:0031326/GO:0010468/GO:0006351/GO:0097659/GO:0051171/GO:0009889/GO:0080090/GO:0060255/GO:0032774/GO:0044271/GO:0034641/GO:0019222/GO:0031323/GO:…	metal ion binding/cation binding/ion binding/zinc ion binding/transition metal ion binding/nucleic acid binding transcription factor activity/transcription factor activity, sequence-specific DNA binding/cellular process/biological_process/cellular macromolecule biosynthetic process/macromolecule biosynthetic process/organic substance biosynthetic process/cellular biosynthetic process/nitrogen com…	molecular_function/molecular_function/molecular_function/molecular_function/molecular_function/molecular_function/molecular_function/biological_process/biological_process/biological_process/biological_process/biological_process/biological_process/biological_process/biological_process/biological_process/biological_process/biological_process/biological_process/biological_process/biological_process/…
dqu-miR-1b-5p	evm.model.Hic_asm_24.1240.1	evm.TU.Hic_asm_24.1894			GO:0046872/GO:0043169/GO:0043167/GO:0005509/GO:0005488/GO:0005515/GO:0003674	metal ion binding/cation binding/ion binding/calcium ion binding/binding/protein binding/molecular_function	molecular_function/molecular_function/molecular_function/molecular_function/molecular_function/molecular_function/molecular_function
dqu-miR-1b-5p	evm.model.Hic_asm_24.1945.1	evm.TU.Hic_asm_24.1157			GO:0016782/GO:0008146/GO:0016740/GO:0003824/GO:0003674	transferase activity, transferring sulfur-containing groups/sulfotransferase activity/transferase activity/catalytic activity/molecular_function	molecular_function/molecular_function/molecular_function/molecular_function/molecular_function
dqu-miR-1b-5p	evm.model.Hic_asm_25.1317.1	evm.TU.Hic_asm_25.1187			-	-	-
dqu-miR-1b-5p	evm.model.Hic_asm_25.1948.1	evm.TU.Hic_asm_25.512			GO:0008150/GO:0070011/GO:0004222/GO:0008237/GO:0008233/GO:0004175/GO:0016787/GO:0003824/GO:0071704/GO:0044238/GO:0006508/GO:0008152/GO:0003674/GO:0043170/GO:0019538	biological_process/peptidase activity, acting on L-amino acid peptides/metalloendopeptidase activity/metallopeptidase activity/peptidase activity/endopeptidase activity/hydrolase activity/catalytic activity/organic substance metabolic process/primary metabolic process/proteolysis/metabolic process/molecular_function/macromolecule metabolic process/protein metabolic process	biological_process/molecular_function/molecular_function/molecular_function/molecular_function/molecular_function/molecular_function/molecular_function/biological_process/biological_process/biological_process/biological_process/molecular_function/biological_process/biological_process
dqu-miR-1b-5p	evm.model.Hic_asm_25.676.1	evm.TU.Hic_asm_25.346			GO:0043167/GO:0036094/GO:0000166/GO:1901265/GO:0005524/GO:0032559/GO:0030554/GO:0032553/GO:0035639/GO:0097367/GO:0001883/GO:0032549/GO:0032550/GO:0032555/GO:0001882/GO:0017076/GO:0009987/GO:0008150/GO:0043168/GO:0000150/GO:0006807/GO:0044237/GO:0019058/GO:0044763/GO:0019069/GO:0044403/GO:0044419/GO:0016032/GO:0034641/GO:0019068/GO:0044699/GO:1901360/GO:0006139/GO:0044764/GO:0003824/GO:0006725/GO:…	ion binding/small molecule binding/nucleotide binding/nucleoside phosphate binding/ATP binding/adenyl ribonucleotide binding/adenyl nucleotide binding/ribonucleotide binding/purine ribonucleoside triphosphate binding/carbohydrate derivative binding/purine nucleoside binding/ribonucleoside binding/purine ribonucleoside binding/purine ribonucleotide binding/nucleoside binding/purine nucleotide bind…	molecular_function/molecular_function/molecular_function/molecular_function/molecular_function/molecular_function/molecular_function/molecular_function/molecular_function/molecular_function/molecular_function/molecular_function/molecular_function/molecular_function/molecular_function/molecular_function/biological_process/biological_process/molecular_function/molecular_function/biological_process/…
dqu-miR-1b-5p	evm.model.Hic_asm_27.173.1	evm.TU.Hic_asm_27.1251			GO:0046872/GO:0043169/GO:0043167/GO:0005198/GO:0009987/GO:0008150/GO:0015672/GO:0030001/GO:0006814/GO:0070011/GO:0044425/GO:0031224/GO:0044763/GO:0016021/GO:0006812/GO:0008233/GO:0004175/GO:0044403/GO:0055085/GO:0044419/GO:0016032/GO:0016787/GO:0051179/GO:0016020/GO:0004190/GO:0070001/GO:0005575/GO:0006810/GO:0051234/GO:0044699/GO:0044764/GO:0003824/GO:0006811/GO:0005488/GO:0051704/GO:1902578/GO:…	metal ion binding/cation binding/ion binding/structural molecule activity/cellular process/biological_process/monovalent inorganic cation transport/metal ion transport/sodium ion transport/peptidase activity, acting on L-amino acid peptides/membrane part/intrinsic component of membrane/single-organism cellular process/integral component of membrane/cation transport/peptidase activity/endopeptidas…	molecular_function/molecular_function/molecular_function/molecular_function/biological_process/biological_process/biological_process/biological_process/biological_process/molecular_function/cellular_component/cellular_component/biological_process/cellular_component/biological_process/molecular_function/molecular_function/biological_process/biological_process/biological_process/biological_process/…
dqu-miR-1b-5p	evm.model.Hic_asm_27.673.1	evm.TU.Hic_asm_27.496			GO:0009987/GO:0008150/GO:0044425/GO:0031224/GO:0044763/GO:0016021/GO:0055085/GO:0051179/GO:0016020/GO:0005575/GO:0006810/GO:0051234/GO:0044699/GO:1902578/GO:0044765	cellular process/biological_process/membrane part/intrinsic component of membrane/single-organism cellular process/integral component of membrane/transmembrane transport/localization/membrane/cellular_component/transport/establishment of localization/single-organism process/single-organism localization/single-organism transport	biological_process/biological_process/cellular_component/cellular_component/biological_process/cellular_component/biological_process/biological_process/cellular_component/cellular_component/biological_process/biological_process/biological_process/biological_process/biological_process
dqu-miR-1b-5p	evm.model.Hic_asm_27.682.1	evm.TU.Hic_asm_27.323			GO:0009987/GO:0008150/GO:0034645/GO:1902494/GO:0009059/GO:1901576/GO:0061695/GO:0044249/GO:0006807/GO:0016591/GO:0005672/GO:0044237/GO:0009058/GO:0006351/GO:0097659/GO:0090575/GO:0000428/GO:0030880/GO:0055029/GO:0044798/GO:0032774/GO:0005667/GO:0006367/GO:0044271/GO:0034641/GO:0005623/GO:0044464/GO:1990234/GO:0005575/GO:1901362/GO:0034654/GO:1901360/GO:0006139/GO:0010467/GO:0005622/GO:0032991/GO:…	cellular process/biological_process/cellular macromolecule biosynthetic process/catalytic complex/macromolecule biosynthetic process/organic substance biosynthetic process/transferase complex, transferring phosphorus-containing groups/cellular biosynthetic process/nitrogen compound metabolic process/DNA-directed RNA polymerase II, holoenzyme/transcription factor TFIIA complex/cellular metabolic p…	biological_process/biological_process/biological_process/cellular_component/biological_process/biological_process/cellular_component/biological_process/biological_process/cellular_component/cellular_component/biological_process/biological_process/biological_process/biological_process/cellular_component/cellular_component/cellular_component/cellular_component/cellular_component/biological_process/…
dqu-miR-1b-5p	evm.model.Hic_asm_28.1100.1	evm.TU.Hic_asm_28.271			GO:0000910/GO:0051301/GO:0006915/GO:0012501/GO:0032465/GO:0008219/GO:0016265/GO:0022402/GO:0009987/GO:0008150/GO:0044763/GO:0051302/GO:0010564/GO:0007049/GO:0004842/GO:0019787/GO:0050789/GO:0016740/GO:0044699/GO:0003824/GO:0050794/GO:0065007/GO:0051726/GO:0003674	cytokinesis/cell division/apoptotic process/programmed cell death/regulation of cytokinesis/cell death/death/cell cycle process/cellular process/biological_process/single-organism cellular process/regulation of cell division/regulation of cell cycle process/cell cycle/ubiquitin-protein transferase activity/ubiquitin-like protein transferase activity/regulation of biological process/transferase ac…	biological_process/biological_process/biological_process/biological_process/biological_process/biological_process/biological_process/biological_process/biological_process/biological_process/biological_process/biological_process/biological_process/biological_process/molecular_function/molecular_function/biological_process/molecular_function/biological_process/molecular_function/biological_process/…
dqu-miR-1b-5p	evm.model.Hic_asm_28.1182.1	evm.TU.Hic_asm_28.1395			GO:0009987/GO:0008150/GO:0034645/GO:0009059/GO:1901576/GO:0044249/GO:0006807/GO:0044237/GO:0006355/GO:1903506/GO:2001141/GO:0051252/GO:0019219/GO:0009058/GO:2000112/GO:0010556/GO:0031326/GO:0010468/GO:0006351/GO:0097659/GO:0051171/GO:0009889/GO:0080090/GO:0060255/GO:0032774/GO:0044271/GO:0034641/GO:0019222/GO:0031323/GO:0050789/GO:1901362/GO:0034654/GO:1901360/GO:0006139/GO:0010467/GO:0050794/GO:…	cellular process/biological_process/cellular macromolecule biosynthetic process/macromolecule biosynthetic process/organic substance biosynthetic process/cellular biosynthetic process/nitrogen compound metabolic process/cellular metabolic process/regulation of transcription, DNA-templated/regulation of nucleic acid-templated transcription/regulation of RNA biosynthetic process/regulation of RNA m…	biological_process/biological_process/biological_process/biological_process/biological_process/biological_process/biological_process/biological_process/biological_process/biological_process/biological_process/biological_process/biological_process/biological_process/biological_process/biological_process/biological_process/biological_process/biological_process/biological_process/biological_process/…
dqu-miR-1b-5p	evm.model.Hic_asm_29.1045.1	evm.TU.Hic_asm_29.2241			-	-	-
dqu-miR-1b-5p	evm.model.Hic_asm_3.3406.1	evm.TU.Hic_asm_3.121			-	-	-
dqu-miR-1b-5p	evm.model.Hic_asm_3.70.1	evm.TU.Hic_asm_3.3582			-	-	-
dqu-miR-1b-5p	evm.model.Hic_asm_32.988.1	evm.TU.Hic_asm_32.955			GO:0043167/GO:0050662/GO:0017150/GO:0016817/GO:0036094/GO:0000439/GO:0000166/GO:1901265/GO:0016627/GO:0016818/GO:0005524/GO:0032559/GO:0030554/GO:0032553/GO:0016462/GO:0035639/GO:0097367/GO:0006289/GO:0001883/GO:0032549/GO:0032550/GO:0032555/GO:0001882/GO:0048037/GO:0016779/GO:0017076/GO:0009987/GO:0008150/GO:0034645/GO:0043168/GO:0009059/GO:1901576/GO:0034062/GO:0044249/GO:0006807/GO:0050896/GO:…	ion binding/coenzyme binding/tRNA dihydrouridine synthase activity/hydrolase activity, acting on acid anhydrides/small molecule binding/core TFIIH complex/nucleotide binding/nucleoside phosphate binding/oxidoreductase activity, acting on the CH-CH group of donors/hydrolase activity, acting on acid anhydrides, in phosphorus-containing anhydrides/ATP binding/adenyl ribonucleotide binding/adenyl nuc…	molecular_function/molecular_function/molecular_function/molecular_function/molecular_function/cellular_component/molecular_function/molecular_function/molecular_function/molecular_function/molecular_function/molecular_function/molecular_function/molecular_function/molecular_function/molecular_function/molecular_function/biological_process/molecular_function/molecular_function/molecular_function/…
dqu-miR-1b-5p	evm.model.Hic_asm_33.1260.1	evm.TU.Hic_asm_33.544			GO:0009987/GO:0008150/GO:0034645/GO:0009059/GO:1901576/GO:0044249/GO:0006807/GO:0044237/GO:0006355/GO:1903506/GO:2001141/GO:0051252/GO:0019219/GO:0009058/GO:2000112/GO:0010556/GO:0031326/GO:0010468/GO:0006351/GO:0097659/GO:0051171/GO:0009889/GO:0080090/GO:0060255/GO:0032774/GO:0044271/GO:0034641/GO:0019222/GO:0031323/GO:0050789/GO:1901362/GO:0034654/GO:1901360/GO:0006139/GO:0010467/GO:0050794/GO:…	cellular process/biological_process/cellular macromolecule biosynthetic process/macromolecule biosynthetic process/organic substance biosynthetic process/cellular biosynthetic process/nitrogen compound metabolic process/cellular metabolic process/regulation of transcription, DNA-templated/regulation of nucleic acid-templated transcription/regulation of RNA biosynthetic process/regulation of RNA m…	biological_process/biological_process/biological_process/biological_process/biological_process/biological_process/biological_process/biological_process/biological_process/biological_process/biological_process/biological_process/biological_process/biological_process/biological_process/biological_process/biological_process/biological_process/biological_process/biological_process/biological_process/…
dqu-miR-1b-5p	evm.model.Hic_asm_33.644.1	evm.TU.Hic_asm_33.919			GO:0005488/GO:0005515/GO:0003674	binding/protein binding/molecular_function	molecular_function/molecular_function/molecular_function
dqu-miR-1b-5p	evm.model.Hic_asm_34.404.1	evm.TU.Hic_asm_34.695			GO:0010035/GO:0009628/GO:0009415/GO:0042221/GO:0001101/GO:1901700/GO:0008150/GO:0050896/GO:0006950	response to inorganic substance/response to abiotic stimulus/response to water/response to chemical/response to acid chemical/response to oxygen-containing compound/biological_process/response to stimulus/response to stress	biological_process/biological_process/biological_process/biological_process/biological_process/biological_process/biological_process/biological_process/biological_process
dqu-miR-1b-5p	evm.model.Hic_asm_35.265.1	evm.TU.Hic_asm_35.879			-	-	-
dqu-miR-1b-5p	evm.model.Hic_asm_39.290.1	evm.TU.Hic_asm_39.662			-	-	-
dqu-miR-1b-5p	evm.model.Hic_asm_4.2376.1	evm.TU.Hic_asm_4.2991			GO:0009987/GO:0008150/GO:0044763/GO:0055085/GO:0051179/GO:0016020/GO:0005575/GO:0006810/GO:0051234/GO:0044699/GO:0006811/GO:1902578/GO:0044765/GO:0003674/GO:0005215/GO:0022857/GO:0022892/GO:0022891/GO:0015075/GO:0005216/GO:0022838/GO:0015267/GO:0022803	cellular process/biological_process/single-organism cellular process/transmembrane transport/localization/membrane/cellular_component/transport/establishment of localization/single-organism process/ion transport/single-organism localization/single-organism transport/molecular_function/transporter activity/transmembrane transporter activity/substrate-specific transporter activity/substrate-specifi…	biological_process/biological_process/biological_process/biological_process/biological_process/cellular_component/cellular_component/biological_process/biological_process/biological_process/biological_process/biological_process/biological_process/molecular_function/molecular_function/molecular_function/molecular_function/molecular_function/molecular_function/molecular_function/molecular_function/…
dqu-miR-1b-5p	evm.model.Hic_asm_4.659.1.1	evm.TU.Hic_asm_4.1229			GO:0005488/GO:0005515/GO:0003674	binding/protein binding/molecular_function	molecular_function/molecular_function/molecular_function
dqu-miR-1b-5p	evm.model.Hic_asm_42.7.1	evm.TU.ctg9250.1			-	-	-
dqu-miR-1b-5p	evm.model.Hic_asm_5.2383.1.1	evm.TU.Hic_asm_5.529			-	-	-
dqu-miR-1b-5p	evm.model.Hic_asm_6.1959.1	evm.TU.Hic_asm_6.3337			-	-	-
ppc-miR-252	evm.model.Hic_asm_11.570.1	evm.TU.Hic_asm_11.589			-	-	-
ppc-miR-252	evm.model.Hic_asm_12.2619.1	evm.TU.Hic_asm_12.953			GO:0005488/GO:0005515/GO:0003674	binding/protein binding/molecular_function	molecular_function/molecular_function/molecular_function
ppc-miR-252	evm.model.Hic_asm_12.2678_evm.model.Hic_asm_12.2679_evm.model.Hic_asm_12.2680.1	evm.TU.Hic_asm_12.2408			GO:0051499/GO:0052689/GO:0016787/GO:0003824/GO:0003674/GO:0016788	D-aminoacyl-tRNA deacylase activity/carboxylic ester hydrolase activity/hydrolase activity/catalytic activity/molecular_function/hydrolase activity, acting on ester bonds	molecular_function/molecular_function/molecular_function/molecular_function/molecular_function/molecular_function
ppc-miR-252	evm.model.Hic_asm_13.653.1	evm.TU.Hic_asm_13.1806			GO:0046872/GO:0043169/GO:0043167/GO:0008270/GO:0010273/GO:0046686/GO:0046688/GO:0071585/GO:0097501/GO:1990169/GO:1990170/GO:0010035/GO:0046870/GO:0061687/GO:0098754/GO:1990267/GO:0014070/GO:0033993/GO:0043401/GO:0048545/GO:0071383/GO:0071396/GO:0071407/GO:0009755/GO:0032870/GO:0071495/GO:0046914/GO:0071310/GO:0010038/GO:0042221/GO:0009725/GO:0009719/GO:0070887/GO:0001071/GO:0003700/GO:0043565/GO:…	metal ion binding/cation binding/ion binding/zinc ion binding/detoxification of copper ion/response to cadmium ion/response to copper ion/detoxification of cadmium ion/stress response to metal ion/stress response to copper ion/stress response to cadmium ion/response to inorganic substance/cadmium ion binding/detoxification of inorganic compound/detoxification/response to transition metal nanopart…	molecular_function/molecular_function/molecular_function/molecular_function/biological_process/biological_process/biological_process/biological_process/biological_process/biological_process/biological_process/biological_process/molecular_function/biological_process/biological_process/biological_process/biological_process/biological_process/biological_process/biological_process/biological_process/…
ppc-miR-252	evm.model.Hic_asm_14.170.1	evm.TU.Hic_asm_14.1876			GO:0016787/GO:0003824/GO:0003674	hydrolase activity/catalytic activity/molecular_function	molecular_function/molecular_function/molecular_function
ppc-miR-252	evm.model.Hic_asm_19.930.1	evm.TU.Hic_asm_19.309			GO:0043167/GO:0045116/GO:0036094/GO:0000166/GO:1901265/GO:0005524/GO:0032559/GO:0030554/GO:0032553/GO:0032446/GO:0035639/GO:0097367/GO:0001883/GO:0032549/GO:0032550/GO:0032555/GO:0001882/GO:0017076/GO:0009987/GO:0008150/GO:0043168/GO:0016881/GO:0044237/GO:0070647/GO:0003824/GO:0016879/GO:0005488/GO:1901363/GO:0097159/GO:0071704/GO:0044260/GO:0044238/GO:0044267/GO:0005515/GO:0016874/GO:0006464/GO:…	ion binding/protein neddylation/small molecule binding/nucleotide binding/nucleoside phosphate binding/ATP binding/adenyl ribonucleotide binding/adenyl nucleotide binding/ribonucleotide binding/protein modification by small protein conjugation/purine ribonucleoside triphosphate binding/carbohydrate derivative binding/purine nucleoside binding/ribonucleoside binding/purine ribonucleoside binding/p…	molecular_function/biological_process/molecular_function/molecular_function/molecular_function/molecular_function/molecular_function/molecular_function/molecular_function/biological_process/molecular_function/molecular_function/molecular_function/molecular_function/molecular_function/molecular_function/molecular_function/molecular_function/biological_process/biological_process/molecular_function/…
ppc-miR-252	evm.model.Hic_asm_21.1778.1	evm.TU.Hic_asm_21.2393			GO:0046872/GO:0043169/GO:0043167/GO:0008270/GO:0046914/GO:0008150/GO:0070011/GO:0044425/GO:0031224/GO:0016021/GO:0008233/GO:0004175/GO:0005623/GO:0044464/GO:0016787/GO:0051179/GO:0016020/GO:0008104/GO:0004190/GO:0070001/GO:0005575/GO:0006810/GO:0008565/GO:0015031/GO:0051234/GO:0005622/GO:0003824/GO:0045184/GO:0044424/GO:0005488/GO:0019031/GO:0036338/GO:0043226/GO:0043229/GO:0071702/GO:0043231/GO:…	metal ion binding/cation binding/ion binding/zinc ion binding/transition metal ion binding/biological_process/peptidase activity, acting on L-amino acid peptides/membrane part/intrinsic component of membrane/integral component of membrane/peptidase activity/endopeptidase activity/cell/cell part/hydrolase activity/localization/membrane/protein localization/aspartic-type endopeptidase activity/aspa…	molecular_function/molecular_function/molecular_function/molecular_function/molecular_function/biological_process/molecular_function/cellular_component/cellular_component/cellular_component/molecular_function/molecular_function/cellular_component/cellular_component/molecular_function/biological_process/cellular_component/biological_process/molecular_function/molecular_function/cellular_component/…
ppc-miR-252	evm.model.Hic_asm_24.806.1	evm.TU.Hic_asm_24.1860			GO:0006904/GO:0009987/GO:0008150/GO:0032940/GO:0046903/GO:0048278/GO:0022406/GO:0006887/GO:0044763/GO:0051179/GO:0006810/GO:0051234/GO:0044699/GO:0016192/GO:1902578/GO:0044765/GO:0051641/GO:0051649	vesicle docking involved in exocytosis/cellular process/biological_process/secretion by cell/secretion/vesicle docking/membrane docking/exocytosis/single-organism cellular process/localization/transport/establishment of localization/single-organism process/vesicle-mediated transport/single-organism localization/single-organism transport/cellular localization/establishment of localization in cell	biological_process/biological_process/biological_process/biological_process/biological_process/biological_process/biological_process/biological_process/biological_process/biological_process/biological_process/biological_process/biological_process/biological_process/biological_process/biological_process/biological_process/biological_process
ppc-miR-252	evm.model.Hic_asm_26.1032.1	evm.TU.Hic_asm_26.2689			GO:0005488/GO:0005515/GO:0003674	binding/protein binding/molecular_function	molecular_function/molecular_function/molecular_function
ppc-miR-252	evm.model.Hic_asm_3.3129.1	evm.TU.Hic_asm_3.3786			-	-	-
ppc-miR-252	evm.model.Hic_asm_31.1567.1	evm.TU.Hic_asm_31.2124			GO:0046872/GO:0043169/GO:0043167/GO:0008193/GO:0008192/GO:0070568/GO:0000287/GO:0016779/GO:0009987/GO:0008150/GO:0006807/GO:0044237/GO:0034641/GO:0034470/GO:0034660/GO:0006399/GO:0008033/GO:0016740/GO:1901360/GO:0006139/GO:0010467/GO:0003824/GO:0006725/GO:0046483/GO:0090304/GO:0005488/GO:0016070/GO:0071704/GO:0044260/GO:0044238/GO:0016772/GO:0043412/GO:0008152/GO:0006400/GO:0006396/GO:0003674/GO:…	metal ion binding/cation binding/ion binding/tRNA guanylyltransferase activity/RNA guanylyltransferase activity/guanylyltransferase activity/magnesium ion binding/nucleotidyltransferase activity/cellular process/biological_process/nitrogen compound metabolic process/cellular metabolic process/cellular nitrogen compound metabolic process/ncRNA processing/ncRNA metabolic process/tRNA metabolic proc…	molecular_function/molecular_function/molecular_function/molecular_function/molecular_function/molecular_function/molecular_function/molecular_function/biological_process/biological_process/biological_process/biological_process/biological_process/biological_process/biological_process/biological_process/biological_process/molecular_function/biological_process/biological_process/biological_process/…
ppc-miR-252	evm.model.Hic_asm_32.1170.1	evm.TU.Hic_asm_32.1677			GO:0043248/GO:0009987/GO:0008150/GO:0005789/GO:0005783/GO:0044432/GO:0042175/GO:0009966/GO:0007165/GO:0044425/GO:0050896/GO:0010646/GO:0023051/GO:0044700/GO:0023052/GO:0044763/GO:0007154/GO:0012505/GO:0048583/GO:0071822/GO:0051716/GO:0031090/GO:0043623/GO:0005623/GO:0044464/GO:0016020/GO:0098588/GO:0005575/GO:0050789/GO:0044699/GO:0005622/GO:0050794/GO:0044424/GO:0065007/GO:0034622/GO:0044444/GO:…	proteasome assembly/cellular process/biological_process/endoplasmic reticulum membrane/endoplasmic reticulum/endoplasmic reticulum part/nuclear outer membrane-endoplasmic reticulum membrane network/regulation of signal transduction/signal transduction/membrane part/response to stimulus/regulation of cell communication/regulation of signaling/single organism signaling/signaling/single-organism cel…	biological_process/biological_process/biological_process/cellular_component/cellular_component/cellular_component/cellular_component/biological_process/biological_process/cellular_component/biological_process/biological_process/biological_process/biological_process/biological_process/biological_process/biological_process/cellular_component/biological_process/biological_process/biological_process/…
ppc-miR-252	evm.model.Hic_asm_32.1671.1	evm.TU.Hic_asm_32.523			GO:0005179/GO:0031704/GO:0071855/GO:0001664/GO:0009987/GO:0008150/GO:0009966/GO:0007165/GO:0050896/GO:0010646/GO:0023051/GO:0044700/GO:0023052/GO:0044763/GO:0007154/GO:0048583/GO:0051716/GO:0005623/GO:0044464/GO:0016020/GO:0005102/GO:0005575/GO:0050789/GO:0044699/GO:0005622/GO:0050794/GO:0044424/GO:0005488/GO:0065007/GO:0005737/GO:0005515/GO:0003674/GO:0044421/GO:0005615/GO:0005576	hormone activity/apelin receptor binding/neuropeptide receptor binding/G-protein coupled receptor binding/cellular process/biological_process/regulation of signal transduction/signal transduction/response to stimulus/regulation of cell communication/regulation of signaling/single organism signaling/signaling/single-organism cellular process/cell communication/regulation of response to stimulus/ce…	molecular_function/molecular_function/molecular_function/molecular_function/biological_process/biological_process/biological_process/biological_process/biological_process/biological_process/biological_process/biological_process/biological_process/biological_process/biological_process/biological_process/biological_process/cellular_component/cellular_component/cellular_component/molecular_function/…
ppc-miR-252	evm.model.Hic_asm_34.1545.1	evm.TU.Hic_asm_34.1703			-	-	-
ppc-miR-252	evm.model.Hic_asm_6.3240.1	evm.TU.Hic_asm_6.2821			GO:0046872/GO:0043169/GO:0043167/GO:0008270/GO:0046914/GO:0005488/GO:0003674	metal ion binding/cation binding/ion binding/zinc ion binding/transition metal ion binding/binding/molecular_function	molecular_function/molecular_function/molecular_function/molecular_function/molecular_function/molecular_function/molecular_function
cte-miR-252b	evm.model.Hic_asm_12.2619.1	evm.TU.Hic_asm_12.953			GO:0005488/GO:0005515/GO:0003674	binding/protein binding/molecular_function	molecular_function/molecular_function/molecular_function
cte-miR-252b	evm.model.Hic_asm_13.653.1	evm.TU.Hic_asm_13.1806			GO:0046872/GO:0043169/GO:0043167/GO:0008270/GO:0010273/GO:0046686/GO:0046688/GO:0071585/GO:0097501/GO:1990169/GO:1990170/GO:0010035/GO:0046870/GO:0061687/GO:0098754/GO:1990267/GO:0014070/GO:0033993/GO:0043401/GO:0048545/GO:0071383/GO:0071396/GO:0071407/GO:0009755/GO:0032870/GO:0071495/GO:0046914/GO:0071310/GO:0010038/GO:0042221/GO:0009725/GO:0009719/GO:0070887/GO:0001071/GO:0003700/GO:0043565/GO:…	metal ion binding/cation binding/ion binding/zinc ion binding/detoxification of copper ion/response to cadmium ion/response to copper ion/detoxification of cadmium ion/stress response to metal ion/stress response to copper ion/stress response to cadmium ion/response to inorganic substance/cadmium ion binding/detoxification of inorganic compound/detoxification/response to transition metal nanopart…	molecular_function/molecular_function/molecular_function/molecular_function/biological_process/biological_process/biological_process/biological_process/biological_process/biological_process/biological_process/biological_process/molecular_function/biological_process/biological_process/biological_process/biological_process/biological_process/biological_process/biological_process/biological_process/…
cte-miR-252b	evm.model.Hic_asm_14.170.1	evm.TU.Hic_asm_14.1876			GO:0016787/GO:0003824/GO:0003674	hydrolase activity/catalytic activity/molecular_function	molecular_function/molecular_function/molecular_function
cte-miR-252b	evm.model.Hic_asm_19.930.1	evm.TU.Hic_asm_19.309			GO:0043167/GO:0045116/GO:0036094/GO:0000166/GO:1901265/GO:0005524/GO:0032559/GO:0030554/GO:0032553/GO:0032446/GO:0035639/GO:0097367/GO:0001883/GO:0032549/GO:0032550/GO:0032555/GO:0001882/GO:0017076/GO:0009987/GO:0008150/GO:0043168/GO:0016881/GO:0044237/GO:0070647/GO:0003824/GO:0016879/GO:0005488/GO:1901363/GO:0097159/GO:0071704/GO:0044260/GO:0044238/GO:0044267/GO:0005515/GO:0016874/GO:0006464/GO:…	ion binding/protein neddylation/small molecule binding/nucleotide binding/nucleoside phosphate binding/ATP binding/adenyl ribonucleotide binding/adenyl nucleotide binding/ribonucleotide binding/protein modification by small protein conjugation/purine ribonucleoside triphosphate binding/carbohydrate derivative binding/purine nucleoside binding/ribonucleoside binding/purine ribonucleoside binding/p…	molecular_function/biological_process/molecular_function/molecular_function/molecular_function/molecular_function/molecular_function/molecular_function/molecular_function/biological_process/molecular_function/molecular_function/molecular_function/molecular_function/molecular_function/molecular_function/molecular_function/molecular_function/biological_process/biological_process/molecular_function/…
cte-miR-252b	evm.model.Hic_asm_21.1432.1	evm.TU.Hic_asm_21.1014			-	-	-
cte-miR-252b	evm.model.Hic_asm_21.1778.1	evm.TU.Hic_asm_21.2393			GO:0046872/GO:0043169/GO:0043167/GO:0008270/GO:0046914/GO:0008150/GO:0070011/GO:0044425/GO:0031224/GO:0016021/GO:0008233/GO:0004175/GO:0005623/GO:0044464/GO:0016787/GO:0051179/GO:0016020/GO:0008104/GO:0004190/GO:0070001/GO:0005575/GO:0006810/GO:0008565/GO:0015031/GO:0051234/GO:0005622/GO:0003824/GO:0045184/GO:0044424/GO:0005488/GO:0019031/GO:0036338/GO:0043226/GO:0043229/GO:0071702/GO:0043231/GO:…	metal ion binding/cation binding/ion binding/zinc ion binding/transition metal ion binding/biological_process/peptidase activity, acting on L-amino acid peptides/membrane part/intrinsic component of membrane/integral component of membrane/peptidase activity/endopeptidase activity/cell/cell part/hydrolase activity/localization/membrane/protein localization/aspartic-type endopeptidase activity/aspa…	molecular_function/molecular_function/molecular_function/molecular_function/molecular_function/biological_process/molecular_function/cellular_component/cellular_component/cellular_component/molecular_function/molecular_function/cellular_component/cellular_component/molecular_function/biological_process/cellular_component/biological_process/molecular_function/molecular_function/cellular_component/…
cte-miR-252b	evm.model.Hic_asm_24.806.1	evm.TU.Hic_asm_24.1860			GO:0006904/GO:0009987/GO:0008150/GO:0032940/GO:0046903/GO:0048278/GO:0022406/GO:0006887/GO:0044763/GO:0051179/GO:0006810/GO:0051234/GO:0044699/GO:0016192/GO:1902578/GO:0044765/GO:0051641/GO:0051649	vesicle docking involved in exocytosis/cellular process/biological_process/secretion by cell/secretion/vesicle docking/membrane docking/exocytosis/single-organism cellular process/localization/transport/establishment of localization/single-organism process/vesicle-mediated transport/single-organism localization/single-organism transport/cellular localization/establishment of localization in cell	biological_process/biological_process/biological_process/biological_process/biological_process/biological_process/biological_process/biological_process/biological_process/biological_process/biological_process/biological_process/biological_process/biological_process/biological_process/biological_process/biological_process/biological_process
cte-miR-252b	evm.model.Hic_asm_26.1032.1	evm.TU.Hic_asm_26.2689			GO:0005488/GO:0005515/GO:0003674	binding/protein binding/molecular_function	molecular_function/molecular_function/molecular_function
cte-miR-252b	evm.model.Hic_asm_3.3129.1	evm.TU.Hic_asm_3.3786			-	-	-
cte-miR-252b	evm.model.Hic_asm_31.1567.1	evm.TU.Hic_asm_31.2124			GO:0046872/GO:0043169/GO:0043167/GO:0008193/GO:0008192/GO:0070568/GO:0000287/GO:0016779/GO:0009987/GO:0008150/GO:0006807/GO:0044237/GO:0034641/GO:0034470/GO:0034660/GO:0006399/GO:0008033/GO:0016740/GO:1901360/GO:0006139/GO:0010467/GO:0003824/GO:0006725/GO:0046483/GO:0090304/GO:0005488/GO:0016070/GO:0071704/GO:0044260/GO:0044238/GO:0016772/GO:0043412/GO:0008152/GO:0006400/GO:0006396/GO:0003674/GO:…	metal ion binding/cation binding/ion binding/tRNA guanylyltransferase activity/RNA guanylyltransferase activity/guanylyltransferase activity/magnesium ion binding/nucleotidyltransferase activity/cellular process/biological_process/nitrogen compound metabolic process/cellular metabolic process/cellular nitrogen compound metabolic process/ncRNA processing/ncRNA metabolic process/tRNA metabolic proc…	molecular_function/molecular_function/molecular_function/molecular_function/molecular_function/molecular_function/molecular_function/molecular_function/biological_process/biological_process/biological_process/biological_process/biological_process/biological_process/biological_process/biological_process/biological_process/molecular_function/biological_process/biological_process/biological_process/…
cte-miR-252b	evm.model.Hic_asm_32.1170.1	evm.TU.Hic_asm_32.1677			GO:0043248/GO:0009987/GO:0008150/GO:0005789/GO:0005783/GO:0044432/GO:0042175/GO:0009966/GO:0007165/GO:0044425/GO:0050896/GO:0010646/GO:0023051/GO:0044700/GO:0023052/GO:0044763/GO:0007154/GO:0012505/GO:0048583/GO:0071822/GO:0051716/GO:0031090/GO:0043623/GO:0005623/GO:0044464/GO:0016020/GO:0098588/GO:0005575/GO:0050789/GO:0044699/GO:0005622/GO:0050794/GO:0044424/GO:0065007/GO:0034622/GO:0044444/GO:…	proteasome assembly/cellular process/biological_process/endoplasmic reticulum membrane/endoplasmic reticulum/endoplasmic reticulum part/nuclear outer membrane-endoplasmic reticulum membrane network/regulation of signal transduction/signal transduction/membrane part/response to stimulus/regulation of cell communication/regulation of signaling/single organism signaling/signaling/single-organism cel…	biological_process/biological_process/biological_process/cellular_component/cellular_component/cellular_component/cellular_component/biological_process/biological_process/cellular_component/biological_process/biological_process/biological_process/biological_process/biological_process/biological_process/biological_process/cellular_component/biological_process/biological_process/biological_process/…
cte-miR-252b	evm.model.Hic_asm_32.1671.1	evm.TU.Hic_asm_32.523			GO:0005179/GO:0031704/GO:0071855/GO:0001664/GO:0009987/GO:0008150/GO:0009966/GO:0007165/GO:0050896/GO:0010646/GO:0023051/GO:0044700/GO:0023052/GO:0044763/GO:0007154/GO:0048583/GO:0051716/GO:0005623/GO:0044464/GO:0016020/GO:0005102/GO:0005575/GO:0050789/GO:0044699/GO:0005622/GO:0050794/GO:0044424/GO:0005488/GO:0065007/GO:0005737/GO:0005515/GO:0003674/GO:0044421/GO:0005615/GO:0005576	hormone activity/apelin receptor binding/neuropeptide receptor binding/G-protein coupled receptor binding/cellular process/biological_process/regulation of signal transduction/signal transduction/response to stimulus/regulation of cell communication/regulation of signaling/single organism signaling/signaling/single-organism cellular process/cell communication/regulation of response to stimulus/ce…	molecular_function/molecular_function/molecular_function/molecular_function/biological_process/biological_process/biological_process/biological_process/biological_process/biological_process/biological_process/biological_process/biological_process/biological_process/biological_process/biological_process/biological_process/cellular_component/cellular_component/cellular_component/molecular_function/…
cte-miR-252b	evm.model.Hic_asm_34.1545.1	evm.TU.Hic_asm_34.1703			-	-	-
cte-miR-252b	evm.model.Hic_asm_6.3240.1	evm.TU.Hic_asm_6.2821			GO:0046872/GO:0043169/GO:0043167/GO:0008270/GO:0046914/GO:0005488/GO:0003674	metal ion binding/cation binding/ion binding/zinc ion binding/transition metal ion binding/binding/molecular_function	molecular_function/molecular_function/molecular_function/molecular_function/molecular_function/molecular_function/molecular_function
novel_10	evm.model.Hic_asm_0.3970.1	evm.TU.Hic_asm_0.3473			GO:0003333/GO:1902495/GO:1990351/GO:0098656/GO:1903825/GO:0006865/GO:0005890/GO:0090533/GO:0006813/GO:0015849/GO:0046942/GO:0015711/GO:0098533/GO:1904564/GO:0006820/GO:0009987/GO:0008150/GO:1902494/GO:0015672/GO:0030001/GO:0006814/GO:0044425/GO:0031224/GO:0015171/GO:0008509/GO:0044763/GO:0016021/GO:0006812/GO:0034220/GO:0005342/GO:0046943/GO:0098796/GO:0055085/GO:0008514/GO:0005623/GO:0044464/GO:…	amino acid transmembrane transport/transmembrane transporter complex/transporter complex/anion transmembrane transport/organic acid transmembrane transport/amino acid transport/sodium:potassium-exchanging ATPase complex/cation-transporting ATPase complex/potassium ion transport/organic acid transport/carboxylic acid transport/organic anion transport/ATPase dependent transmembrane transport comple…	biological_process/cellular_component/cellular_component/biological_process/biological_process/biological_process/cellular_component/cellular_component/biological_process/biological_process/biological_process/biological_process/cellular_component/cellular_component/biological_process/biological_process/biological_process/cellular_component/biological_process/biological_process/biological_process/…
novel_10	evm.model.Hic_asm_1.3918.2.1	evm.TU.Hic_asm_1.3305			GO:0008150/GO:0005789/GO:0005783/GO:0044432/GO:0042175/GO:0044425/GO:0031224/GO:0016021/GO:0012505/GO:0031090/GO:0005623/GO:0044464/GO:0051179/GO:0016020/GO:0098588/GO:0008104/GO:0005575/GO:0006810/GO:0015031/GO:0051234/GO:0005622/GO:0045184/GO:0044424/GO:0044444/GO:0043226/GO:0043229/GO:0071702/GO:0005737/GO:0043231/GO:0043227/GO:0033036/GO:0044446/GO:0044422	biological_process/endoplasmic reticulum membrane/endoplasmic reticulum/endoplasmic reticulum part/nuclear outer membrane-endoplasmic reticulum membrane network/membrane part/intrinsic component of membrane/integral component of membrane/endomembrane system/organelle membrane/cell/cell part/localization/membrane/bounding membrane of organelle/protein localization/cellular_component/transport/prot…	biological_process/cellular_component/cellular_component/cellular_component/cellular_component/cellular_component/cellular_component/cellular_component/cellular_component/cellular_component/cellular_component/cellular_component/biological_process/cellular_component/cellular_component/biological_process/cellular_component/biological_process/biological_process/biological_process/cellular_component/…
novel_10	evm.model.Hic_asm_12.1172.1	evm.TU.Hic_asm_12.3458			GO:0008150/GO:0044425/GO:0031224/GO:0016021/GO:0005326/GO:0005328/GO:0006836/GO:0051179/GO:0016020/GO:0015370/GO:0005575/GO:0006810/GO:0051234/GO:0044699/GO:0015293/GO:0015294/GO:1902578/GO:0015291/GO:0044765/GO:0003674/GO:0015081/GO:0046873/GO:0005215/GO:0015077/GO:0022804/GO:0022890/GO:0008324/GO:0022857/GO:0022892/GO:0022891/GO:0015075	biological_process/membrane part/intrinsic component of membrane/integral component of membrane/neurotransmitter transporter activity/neurotransmitter:sodium symporter activity/neurotransmitter transport/localization/membrane/solute:sodium symporter activity/cellular_component/transport/establishment of localization/single-organism process/symporter activity/solute:cation symporter activity/singl…	biological_process/cellular_component/cellular_component/cellular_component/molecular_function/molecular_function/biological_process/biological_process/cellular_component/molecular_function/cellular_component/biological_process/biological_process/biological_process/molecular_function/molecular_function/biological_process/molecular_function/biological_process/molecular_function/molecular_function/…
novel_10	evm.model.Hic_asm_12.2750_evm.model.Hic_asm_12.2751.1	evm.TU.Hic_asm_12.2982			GO:0046872/GO:0043169/GO:0043167/GO:0016817/GO:0036094/GO:0000166/GO:1901265/GO:0016818/GO:0005524/GO:0032559/GO:0004003/GO:0030554/GO:0032553/GO:0016462/GO:0035639/GO:0097367/GO:0001883/GO:0032549/GO:0032550/GO:0032555/GO:0001882/GO:0017076/GO:0009987/GO:0008150/GO:0034645/GO:0043168/GO:0009059/GO:0008026/GO:0070035/GO:1901576/GO:0044249/GO:0006807/GO:0008094/GO:0044237/GO:0009058/GO:0017111/GO:…	metal ion binding/cation binding/ion binding/hydrolase activity, acting on acid anhydrides/small molecule binding/nucleotide binding/nucleoside phosphate binding/hydrolase activity, acting on acid anhydrides, in phosphorus-containing anhydrides/ATP binding/adenyl ribonucleotide binding/ATP-dependent DNA helicase activity/adenyl nucleotide binding/ribonucleotide binding/pyrophosphatase activity/pu…	molecular_function/molecular_function/molecular_function/molecular_function/molecular_function/molecular_function/molecular_function/molecular_function/molecular_function/molecular_function/molecular_function/molecular_function/molecular_function/molecular_function/molecular_function/molecular_function/molecular_function/molecular_function/molecular_function/molecular_function/molecular_function/…
novel_10	evm.model.Hic_asm_12.784.1	evm.TU.Hic_asm_12.3724			-	-	-
novel_10	evm.model.Hic_asm_13.2265.1	evm.TU.Hic_asm_13.2996			-	-	-
novel_10	evm.model.Hic_asm_14.1823_evm.model.Hic_asm_14.1824.1	evm.TU.Hic_asm_14.2167			-	-	-
novel_10	evm.model.Hic_asm_15.3125.1	evm.TU.Hic_asm_15.2393			GO:0046872/GO:0043169/GO:0043167/GO:0008270/GO:0046914/GO:0009987/GO:0008150/GO:0006807/GO:0044237/GO:0034641/GO:0005623/GO:0044464/GO:0034470/GO:0034660/GO:0030529/GO:0005575/GO:1901360/GO:0006139/GO:0010467/GO:0005622/GO:0032991/GO:0006725/GO:0046483/GO:0090304/GO:0044424/GO:0005488/GO:0006364/GO:0016072/GO:0016070/GO:0071704/GO:0044260/GO:0044238/GO:0032040/GO:0042254/GO:0044085/GO:0030684/GO:…	metal ion binding/cation binding/ion binding/zinc ion binding/transition metal ion binding/cellular process/biological_process/nitrogen compound metabolic process/cellular metabolic process/cellular nitrogen compound metabolic process/cell/cell part/ncRNA processing/ncRNA metabolic process/ribonucleoprotein complex/cellular_component/organic cyclic compound metabolic process/nucleobase-containing…	molecular_function/molecular_function/molecular_function/molecular_function/molecular_function/biological_process/biological_process/biological_process/biological_process/biological_process/cellular_component/cellular_component/biological_process/biological_process/cellular_component/cellular_component/biological_process/biological_process/biological_process/cellular_component/cellular_component/…
novel_10	evm.model.Hic_asm_17.1649.1	evm.TU.Hic_asm_17.3575			-	-	-
novel_10	evm.model.Hic_asm_17.3158.1	evm.TU.Hic_asm_17.3223			GO:0008942/GO:0046857/GO:0016661/GO:0098809/GO:0051537/GO:0051536/GO:0051540/GO:0042126/GO:0042128/GO:2001057/GO:0071941/GO:0009987/GO:0008150/GO:0006807/GO:0044237/GO:0044763/GO:0043436/GO:0006082/GO:0055114/GO:0044699/GO:0003824/GO:0005488/GO:0044281/GO:0071704/GO:0016491/GO:0008152/GO:0003674/GO:0044710	nitrite reductase [NAD(P)H] activity/oxidoreductase activity, acting on other nitrogenous compounds as donors, with NAD or NADP as acceptor/oxidoreductase activity, acting on other nitrogenous compounds as donors/nitrite reductase activity/2 iron, 2 sulfur cluster binding/iron-sulfur cluster binding/metal cluster binding/nitrate metabolic process/nitrate assimilation/reactive nitrogen species met…	molecular_function/molecular_function/molecular_function/molecular_function/molecular_function/molecular_function/molecular_function/biological_process/biological_process/biological_process/biological_process/biological_process/biological_process/biological_process/biological_process/biological_process/biological_process/biological_process/biological_process/biological_process/molecular_function/…
novel_10	evm.model.Hic_asm_19.2039.1	evm.TU.Hic_asm_19.930			GO:0046872/GO:0043169/GO:0043167/GO:0008270/GO:0046914/GO:0008150/GO:0070011/GO:0008237/GO:0008233/GO:0016787/GO:0055114/GO:0044699/GO:0003824/GO:0005488/GO:1901363/GO:0097159/GO:0016491/GO:0008152/GO:0020037/GO:0003674/GO:0046906/GO:0044710/GO:0005506/GO:0016705	metal ion binding/cation binding/ion binding/zinc ion binding/transition metal ion binding/biological_process/peptidase activity, acting on L-amino acid peptides/metallopeptidase activity/peptidase activity/hydrolase activity/oxidation-reduction process/single-organism process/catalytic activity/binding/heterocyclic compound binding/organic cyclic compound binding/oxidoreductase activity/metaboli…	molecular_function/molecular_function/molecular_function/molecular_function/molecular_function/biological_process/molecular_function/molecular_function/molecular_function/molecular_function/biological_process/biological_process/molecular_function/molecular_function/molecular_function/molecular_function/molecular_function/biological_process/molecular_function/molecular_function/molecular_function/…
novel_10	evm.model.Hic_asm_19.3312_evm.model.Hic_asm_19.3306.1	evm.TU.Hic_asm_19.2232			-	-	-
novel_10	evm.model.Hic_asm_2.1065.1	evm.TU.Hic_asm_2.2769			GO:0016020/GO:0005575	membrane/cellular_component	cellular_component/cellular_component
novel_10	evm.model.Hic_asm_2.1168.1.1	evm.TU.Hic_asm_2.637			GO:0046872/GO:0043169/GO:0043167/GO:0008270/GO:0046914/GO:0036094/GO:0000166/GO:1901265/GO:0005524/GO:0032559/GO:0030554/GO:0032553/GO:0035639/GO:0097367/GO:0001883/GO:0032549/GO:0032550/GO:0032555/GO:0001882/GO:0017076/GO:0043168/GO:0070011/GO:0044425/GO:0031224/GO:0004222/GO:0008237/GO:0016021/GO:0008233/GO:0004175/GO:0016787/GO:0016020/GO:0005575/GO:0003824/GO:0005488/GO:1901363/GO:0097159/GO:…	metal ion binding/cation binding/ion binding/zinc ion binding/transition metal ion binding/small molecule binding/nucleotide binding/nucleoside phosphate binding/ATP binding/adenyl ribonucleotide binding/adenyl nucleotide binding/ribonucleotide binding/purine ribonucleoside triphosphate binding/carbohydrate derivative binding/purine nucleoside binding/ribonucleoside binding/purine ribonucleoside …	molecular_function/molecular_function/molecular_function/molecular_function/molecular_function/molecular_function/molecular_function/molecular_function/molecular_function/molecular_function/molecular_function/molecular_function/molecular_function/molecular_function/molecular_function/molecular_function/molecular_function/molecular_function/molecular_function/molecular_function/molecular_function/…
novel_10	evm.model.Hic_asm_2.1197.1	evm.TU.Hic_asm_2.2965			-	-	-
novel_10	evm.model.Hic_asm_21.2258.1	evm.TU.Hic_asm_21.2088			GO:0008150/GO:0004553/GO:0016798/GO:0016787/GO:0003824/GO:0071704/GO:0044238/GO:0005975/GO:0008152/GO:0003674	biological_process/hydrolase activity, hydrolyzing O-glycosyl compounds/hydrolase activity, acting on glycosyl bonds/hydrolase activity/catalytic activity/organic substance metabolic process/primary metabolic process/carbohydrate metabolic process/metabolic process/molecular_function	biological_process/molecular_function/molecular_function/molecular_function/molecular_function/biological_process/biological_process/biological_process/biological_process/molecular_function
novel_10	evm.model.Hic_asm_22.231.1	evm.TU.Hic_asm_22.822			GO:0046872/GO:0043169/GO:0043167/GO:0008270/GO:0046914/GO:0005488/GO:0005515/GO:0003674	metal ion binding/cation binding/ion binding/zinc ion binding/transition metal ion binding/binding/protein binding/molecular_function	molecular_function/molecular_function/molecular_function/molecular_function/molecular_function/molecular_function/molecular_function/molecular_function
novel_10	evm.model.Hic_asm_23.2381.1	evm.TU.Hic_asm_23.1033			-	-	-
novel_10	evm.model.Hic_asm_24.1750.1	evm.TU.Hic_asm_24.1103			GO:0046872/GO:0043169/GO:0043167/GO:0005198/GO:0008150/GO:0005509/GO:0016020/GO:0005575/GO:0007156/GO:0098609/GO:0098742/GO:0005488/GO:0009405/GO:0051704/GO:0007155/GO:0005515/GO:0022610/GO:0003674	metal ion binding/cation binding/ion binding/structural molecule activity/biological_process/calcium ion binding/membrane/cellular_component/homophilic cell adhesion via plasma membrane adhesion molecules/cell-cell adhesion/cell-cell adhesion via plasma-membrane adhesion molecules/binding/pathogenesis/multi-organism process/cell adhesion/protein binding/biological adhesion/molecular_function	molecular_function/molecular_function/molecular_function/molecular_function/biological_process/molecular_function/cellular_component/cellular_component/biological_process/biological_process/biological_process/molecular_function/biological_process/biological_process/biological_process/molecular_function/biological_process/molecular_function
novel_10	evm.model.Hic_asm_24.721.1	evm.TU.Hic_asm_24.1211			GO:0015979/GO:0009538/GO:0009522/GO:0009987/GO:0008150/GO:0009521/GO:0034357/GO:0044425/GO:0044237/GO:0009579/GO:0044436/GO:0098796/GO:0005623/GO:0044464/GO:0016020/GO:0005575/GO:0016740/GO:0005622/GO:0003824/GO:0032991/GO:0044424/GO:0005739/GO:0044444/GO:0043226/GO:0043229/GO:0043234/GO:0005737/GO:0043231/GO:0043227/GO:0008152/GO:0003674/GO:0016746	photosynthesis/photosystem I reaction center/photosystem I/cellular process/biological_process/photosystem/photosynthetic membrane/membrane part/cellular metabolic process/thylakoid/thylakoid part/membrane protein complex/cell/cell part/membrane/cellular_component/transferase activity/intracellular/catalytic activity/macromolecular complex/intracellular part/mitochondrion/cytoplasmic part/organel…	biological_process/cellular_component/cellular_component/biological_process/biological_process/cellular_component/cellular_component/cellular_component/biological_process/cellular_component/cellular_component/cellular_component/cellular_component/cellular_component/cellular_component/cellular_component/molecular_function/cellular_component/molecular_function/cellular_component/cellular_component/…
novel_10	evm.model.Hic_asm_25.2098.1	evm.TU.Hic_asm_25.1669			-	-	-
novel_10	evm.model.Hic_asm_27.1334.1	evm.TU.Hic_asm_27.1058			GO:0007622/GO:0016499/GO:0022410/GO:0042745/GO:0048512/GO:0007623/GO:0004930/GO:0048511/GO:0001653/GO:0008528/GO:0007631/GO:0007186/GO:0009987/GO:0008150/GO:0007610/GO:0007165/GO:0044425/GO:0031224/GO:0050896/GO:0044700/GO:0023052/GO:0044763/GO:0016021/GO:0007154/GO:0038023/GO:0004888/GO:0051716/GO:0004872/GO:0016020/GO:0004871/GO:0005575/GO:0050789/GO:0060089/GO:0044699/GO:0050794/GO:0065007/GO:…	rhythmic behavior/orexin receptor activity/circadian sleep/wake cycle process/circadian sleep/wake cycle/circadian behavior/circadian rhythm/G-protein coupled receptor activity/rhythmic process/peptide receptor activity/G-protein coupled peptide receptor activity/feeding behavior/G-protein coupled receptor signaling pathway/cellular process/biological_process/behavior/signal transduction/membrane…	biological_process/molecular_function/biological_process/biological_process/biological_process/biological_process/molecular_function/biological_process/molecular_function/molecular_function/biological_process/biological_process/biological_process/biological_process/biological_process/biological_process/cellular_component/cellular_component/biological_process/biological_process/biological_process/…
novel_10	evm.model.Hic_asm_29.2398.1	evm.TU.Hic_asm_29.860			GO:0009987/GO:0008150/GO:0044425/GO:0031224/GO:0044763/GO:0016021/GO:0055085/GO:0051179/GO:0016020/GO:0005575/GO:0006810/GO:0051234/GO:0044699/GO:1902578/GO:0044765	cellular process/biological_process/membrane part/intrinsic component of membrane/single-organism cellular process/integral component of membrane/transmembrane transport/localization/membrane/cellular_component/transport/establishment of localization/single-organism process/single-organism localization/single-organism transport	biological_process/biological_process/cellular_component/cellular_component/biological_process/cellular_component/biological_process/biological_process/cellular_component/cellular_component/biological_process/biological_process/biological_process/biological_process/biological_process
novel_10	evm.model.Hic_asm_29.773.1	evm.TU.Hic_asm_29.43			GO:0097367/GO:0008150/GO:0006807/GO:1901564/GO:1901135/GO:0006030/GO:1901071/GO:0006040/GO:0005575/GO:0008061/GO:0006022/GO:0005488/GO:0071704/GO:0005515/GO:0008152/GO:0003674/GO:0043170/GO:0005576	carbohydrate derivative binding/biological_process/nitrogen compound metabolic process/organonitrogen compound metabolic process/carbohydrate derivative metabolic process/chitin metabolic process/glucosamine-containing compound metabolic process/amino sugar metabolic process/cellular_component/chitin binding/aminoglycan metabolic process/binding/organic substance metabolic process/protein binding…	molecular_function/biological_process/biological_process/biological_process/biological_process/biological_process/biological_process/biological_process/cellular_component/molecular_function/biological_process/molecular_function/biological_process/molecular_function/biological_process/molecular_function/biological_process/cellular_component
novel_10	evm.model.Hic_asm_3.1929.1	evm.TU.Hic_asm_3.1911			GO:0006914/GO:0001071/GO:0003700/GO:0009056/GO:0043565/GO:0009987/GO:0008150/GO:0034645/GO:0009059/GO:1901576/GO:0044248/GO:0044249/GO:0006807/GO:0016757/GO:0044237/GO:0006355/GO:1903506/GO:2001141/GO:0051252/GO:0019219/GO:0009058/GO:2000112/GO:0010556/GO:0031326/GO:0010468/GO:0006351/GO:0097659/GO:0051171/GO:0009889/GO:0080090/GO:0060255/GO:0032774/GO:0044271/GO:0034641/GO:0019222/GO:0031323/GO:…	autophagy/nucleic acid binding transcription factor activity/transcription factor activity, sequence-specific DNA binding/catabolic process/sequence-specific DNA binding/cellular process/biological_process/cellular macromolecule biosynthetic process/macromolecule biosynthetic process/organic substance biosynthetic process/cellular catabolic process/cellular biosynthetic process/nitrogen compound …	biological_process/molecular_function/molecular_function/biological_process/molecular_function/biological_process/biological_process/biological_process/biological_process/biological_process/biological_process/biological_process/biological_process/molecular_function/biological_process/biological_process/biological_process/biological_process/biological_process/biological_process/biological_process/…
novel_10	evm.model.Hic_asm_3.894.1	evm.TU.Hic_asm_3.676			GO:0046872/GO:0043169/GO:0043167/GO:0050497/GO:0050524/GO:0045333/GO:0015980/GO:0016782/GO:0001071/GO:0003700/GO:0009061/GO:0015948/GO:0015975/GO:0043447/GO:0015947/GO:0043446/GO:0009987/GO:0008150/GO:0034645/GO:0009059/GO:1901576/GO:0044249/GO:0006091/GO:0006807/GO:0044237/GO:0006355/GO:1903506/GO:0044711/GO:2001141/GO:0044763/GO:0051252/GO:0019219/GO:0009058/GO:2000112/GO:0010556/GO:0031326/GO:…	metal ion binding/cation binding/ion binding/transferase activity, transferring alkylthio groups/coenzyme-B sulfoethylthiotransferase activity/cellular respiration/energy derivation by oxidation of organic compounds/transferase activity, transferring sulfur-containing groups/nucleic acid binding transcription factor activity/transcription factor activity, sequence-specific DNA binding/anaerobic r…	molecular_function/molecular_function/molecular_function/molecular_function/molecular_function/biological_process/biological_process/molecular_function/molecular_function/molecular_function/biological_process/biological_process/biological_process/biological_process/biological_process/biological_process/biological_process/biological_process/biological_process/biological_process/biological_process/…
novel_10	evm.model.Hic_asm_3.921.1	evm.TU.Hic_asm_3.3129			GO:0046872/GO:0043169/GO:0043167/GO:0016787/GO:0003824/GO:0005488/GO:0003674	metal ion binding/cation binding/ion binding/hydrolase activity/catalytic activity/binding/molecular_function	molecular_function/molecular_function/molecular_function/molecular_function/molecular_function/molecular_function/molecular_function
novel_10	evm.model.Hic_asm_3.963.1.1	evm.TU.Hic_asm_3.1787			-	-	-
novel_10	evm.model.Hic_asm_30.168.1	evm.TU.Hic_asm_30.706			-	-	-
novel_10	evm.model.Hic_asm_30.2135.4.1	evm.TU.Hic_asm_30.976			GO:0008150/GO:0070011/GO:0008233/GO:0016787/GO:0016020/GO:0005575/GO:0003824/GO:0071704/GO:0044238/GO:0008236/GO:0017171/GO:0006508/GO:0008152/GO:0003674/GO:0043170/GO:0019538	biological_process/peptidase activity, acting on L-amino acid peptides/peptidase activity/hydrolase activity/membrane/cellular_component/catalytic activity/organic substance metabolic process/primary metabolic process/serine-type peptidase activity/serine hydrolase activity/proteolysis/metabolic process/molecular_function/macromolecule metabolic process/protein metabolic process	biological_process/molecular_function/molecular_function/molecular_function/cellular_component/cellular_component/molecular_function/biological_process/biological_process/molecular_function/molecular_function/biological_process/biological_process/molecular_function/biological_process/biological_process
novel_10	evm.model.Hic_asm_30.998.1	evm.TU.Hic_asm_30.2331			GO:0046872/GO:0043169/GO:0043167/GO:0044425/GO:0031224/GO:0016020/GO:0005575/GO:0005488/GO:0003674	metal ion binding/cation binding/ion binding/membrane part/intrinsic component of membrane/membrane/cellular_component/binding/molecular_function	molecular_function/molecular_function/molecular_function/cellular_component/cellular_component/cellular_component/cellular_component/molecular_function/molecular_function
novel_10	evm.model.Hic_asm_32.1849.1	evm.TU.Hic_asm_32.1371			GO:0006952/GO:0004674/GO:0008150/GO:0004672/GO:0050896/GO:0006950/GO:0005575/GO:0016773/GO:0016740/GO:0003824/GO:0016301/GO:0016772/GO:0003674/GO:0005576	defense response/protein serine/threonine kinase activity/biological_process/protein kinase activity/response to stimulus/response to stress/cellular_component/phosphotransferase activity, alcohol group as acceptor/transferase activity/catalytic activity/kinase activity/transferase activity, transferring phosphorus-containing groups/molecular_function/extracellular region	biological_process/molecular_function/biological_process/molecular_function/biological_process/biological_process/cellular_component/molecular_function/molecular_function/molecular_function/molecular_function/molecular_function/molecular_function/cellular_component
novel_10	evm.model.Hic_asm_33.91.1	evm.TU.Hic_asm_33.631			GO:0000184/GO:0000956/GO:0009056/GO:0008234/GO:0009987/GO:0008150/GO:0006402/GO:0006401/GO:0044248/GO:0006807/GO:0070011/GO:0004197/GO:0044237/GO:0009057/GO:1901575/GO:0034655/GO:0008233/GO:0004175/GO:0034641/GO:0016787/GO:0044265/GO:1901360/GO:0006139/GO:0003824/GO:0006725/GO:0046483/GO:0046700/GO:0090304/GO:0044270/GO:0016070/GO:1901361/GO:0019439/GO:0071704/GO:0044260/GO:0044238/GO:0016071/GO:…	nuclear-transcribed mRNA catabolic process, nonsense-mediated decay/nuclear-transcribed mRNA catabolic process/catabolic process/cysteine-type peptidase activity/cellular process/biological_process/mRNA catabolic process/RNA catabolic process/cellular catabolic process/nitrogen compound metabolic process/peptidase activity, acting on L-amino acid peptides/cysteine-type endopeptidase activity/cell…	biological_process/biological_process/biological_process/molecular_function/biological_process/biological_process/biological_process/biological_process/biological_process/biological_process/molecular_function/molecular_function/biological_process/biological_process/biological_process/biological_process/molecular_function/molecular_function/biological_process/molecular_function/biological_process/…
novel_10	evm.model.Hic_asm_35.435.2.1	evm.TU.Hic_asm_35.946			GO:0016020/GO:0005575/GO:0005488/GO:0005515/GO:0003674	membrane/cellular_component/binding/protein binding/molecular_function	cellular_component/cellular_component/molecular_function/molecular_function/molecular_function
novel_10	evm.model.Hic_asm_38.1162.1	evm.TU.Hic_asm_38.1442			GO:0006952/GO:0008150/GO:0050896/GO:0006950/GO:0005575/GO:0005576	defense response/biological_process/response to stimulus/response to stress/cellular_component/extracellular region	biological_process/biological_process/biological_process/biological_process/cellular_component/cellular_component
novel_10	evm.model.Hic_asm_38.599.1	evm.TU.Hic_asm_38.1905			GO:0046872/GO:0043169/GO:0043167/GO:0008270/GO:0046914/GO:0016817/GO:0016818/GO:0005096/GO:0001071/GO:0003700/GO:0016462/GO:0043565/GO:0030695/GO:0016779/GO:0009987/GO:0008150/GO:0034645/GO:0006412/GO:0003896/GO:0009059/GO:1901576/GO:0043603/GO:0008047/GO:0043043/GO:0008135/GO:0034062/GO:0044249/GO:0006807/GO:0006518/GO:0043604/GO:0044237/GO:0006413/GO:0006355/GO:1903506/GO:0060589/GO:2001141/GO:…	metal ion binding/cation binding/ion binding/zinc ion binding/transition metal ion binding/hydrolase activity, acting on acid anhydrides/hydrolase activity, acting on acid anhydrides, in phosphorus-containing anhydrides/GTPase activator activity/nucleic acid binding transcription factor activity/transcription factor activity, sequence-specific DNA binding/pyrophosphatase activity/sequence-specifi…	molecular_function/molecular_function/molecular_function/molecular_function/molecular_function/molecular_function/molecular_function/molecular_function/molecular_function/molecular_function/molecular_function/molecular_function/molecular_function/molecular_function/biological_process/biological_process/biological_process/biological_process/molecular_function/biological_process/biological_process/…
novel_10	evm.model.Hic_asm_39.217.1	evm.TU.Hic_asm_39.1331			GO:0043167/GO:0036094/GO:0000166/GO:1901265/GO:0005524/GO:0032559/GO:0030554/GO:0032553/GO:0035639/GO:0097367/GO:0001883/GO:0032549/GO:0032550/GO:0032555/GO:0001882/GO:0017076/GO:0009987/GO:0008150/GO:0034645/GO:0043168/GO:0004672/GO:0009059/GO:1901576/GO:0044249/GO:0006807/GO:0044237/GO:0006355/GO:1903506/GO:2001141/GO:0051252/GO:0019219/GO:0009058/GO:2000112/GO:0010556/GO:0031326/GO:0010468/GO:…	ion binding/small molecule binding/nucleotide binding/nucleoside phosphate binding/ATP binding/adenyl ribonucleotide binding/adenyl nucleotide binding/ribonucleotide binding/purine ribonucleoside triphosphate binding/carbohydrate derivative binding/purine nucleoside binding/ribonucleoside binding/purine ribonucleoside binding/purine ribonucleotide binding/nucleoside binding/purine nucleotide bind…	molecular_function/molecular_function/molecular_function/molecular_function/molecular_function/molecular_function/molecular_function/molecular_function/molecular_function/molecular_function/molecular_function/molecular_function/molecular_function/molecular_function/molecular_function/molecular_function/biological_process/biological_process/biological_process/molecular_function/molecular_function/…
novel_10	evm.model.Hic_asm_41.1097.1	evm.TU.Hic_asm_41.1197			GO:0008150/GO:0051179/GO:0016020/GO:0008104/GO:0005575/GO:0006810/GO:0015031/GO:0051234/GO:0045184/GO:0071702/GO:0033036	biological_process/localization/membrane/protein localization/cellular_component/transport/protein transport/establishment of localization/establishment of protein localization/organic substance transport/macromolecule localization	biological_process/biological_process/cellular_component/biological_process/cellular_component/biological_process/biological_process/biological_process/biological_process/biological_process/biological_process
novel_10	evm.model.Hic_asm_41.1253.1	evm.TU.Hic_asm_41.1507			GO:0005801/GO:0043066/GO:0043069/GO:0060548/GO:0019079/GO:0045502/GO:0005198/GO:0043154/GO:2000117/GO:0042803/GO:0030030/GO:0051301/GO:0005770/GO:0031902/GO:0045121/GO:0071986/GO:0006915/GO:0012501/GO:0015631/GO:0004673/GO:0016775/GO:0008219/GO:0016265/GO:0030031/GO:0044780/GO:0019904/GO:0010466/GO:0010951/GO:0008134/GO:0098589/GO:0010008/GO:0000226/GO:0043281/GO:2000116/GO:0000090/GO:0051322/GO:…	cis-Golgi network/negative regulation of apoptotic process/negative regulation of programmed cell death/negative regulation of cell death/viral genome replication/dynein binding/structural molecule activity/negative regulation of cysteine-type endopeptidase activity involved in apoptotic process/negative regulation of cysteine-type endopeptidase activity/protein homodimerization activity/cell pro…	cellular_component/biological_process/biological_process/biological_process/biological_process/molecular_function/molecular_function/biological_process/biological_process/molecular_function/biological_process/biological_process/cellular_component/cellular_component/cellular_component/cellular_component/biological_process/biological_process/molecular_function/molecular_function/molecular_function/…
novel_10	evm.model.Hic_asm_5.2966.1	evm.TU.Hic_asm_5.3201			GO:0008218/GO:0016627/GO:0003995/GO:0009987/GO:0008150/GO:0044237/GO:0055114/GO:0044699/GO:0003824/GO:0016491/GO:0008152/GO:0003674/GO:0044710	bioluminescence/oxidoreductase activity, acting on the CH-CH group of donors/acyl-CoA dehydrogenase activity/cellular process/biological_process/cellular metabolic process/oxidation-reduction process/single-organism process/catalytic activity/oxidoreductase activity/metabolic process/molecular_function/single-organism metabolic process	biological_process/molecular_function/molecular_function/biological_process/biological_process/biological_process/biological_process/biological_process/molecular_function/molecular_function/biological_process/molecular_function/biological_process
novel_10	evm.model.Hic_asm_6.1685.1	evm.TU.Hic_asm_6.3409			GO:0046872/GO:0043169/GO:0043167/GO:0006486/GO:0043413/GO:0070085/GO:0009101/GO:0009100/GO:0008092/GO:0009987/GO:0008150/GO:0034645/GO:0009059/GO:1901576/GO:0044249/GO:0008378/GO:0016757/GO:0044237/GO:0044763/GO:0007010/GO:0009058/GO:0003779/GO:1901135/GO:0016020/GO:0005575/GO:0016740/GO:0044699/GO:0003824/GO:0005488/GO:0016758/GO:0071704/GO:0044260/GO:0044238/GO:0044267/GO:0005515/GO:1901137/GO:…	metal ion binding/cation binding/ion binding/protein glycosylation/macromolecule glycosylation/glycosylation/glycoprotein biosynthetic process/glycoprotein metabolic process/cytoskeletal protein binding/cellular process/biological_process/cellular macromolecule biosynthetic process/macromolecule biosynthetic process/organic substance biosynthetic process/cellular biosynthetic process/galactosyltr…	molecular_function/molecular_function/molecular_function/biological_process/biological_process/biological_process/biological_process/biological_process/molecular_function/biological_process/biological_process/biological_process/biological_process/biological_process/biological_process/molecular_function/molecular_function/biological_process/biological_process/biological_process/biological_process/…
novel_10	evm.model.Hic_asm_6.3223.1	evm.TU.Hic_asm_6.540			GO:0045444/GO:0009987/GO:0008150/GO:0048869/GO:0044763/GO:0030154/GO:0044767/GO:0032502/GO:0044699	fat cell differentiation/cellular process/biological_process/cellular developmental process/single-organism cellular process/cell differentiation/single-organism developmental process/developmental process/single-organism process	biological_process/biological_process/biological_process/biological_process/biological_process/biological_process/biological_process/biological_process/biological_process
novel_10	evm.model.Hic_asm_7.121.1	evm.TU.Hic_asm_7.2825			GO:0046872/GO:0043169/GO:0043167/GO:0008270/GO:0019079/GO:0005198/GO:0046914/GO:0008092/GO:0009987/GO:0008150/GO:0030337/GO:0019058/GO:0007010/GO:0003779/GO:0044403/GO:0044419/GO:0016032/GO:0005575/GO:0044764/GO:0030234/GO:0005488/GO:0019031/GO:0036338/GO:0051704/GO:0005515/GO:0003674/GO:0098772/GO:0016043/GO:0071840/GO:0019028/GO:0006996/GO:0044423/GO:0019012	metal ion binding/cation binding/ion binding/zinc ion binding/viral genome replication/structural molecule activity/transition metal ion binding/cytoskeletal protein binding/cellular process/biological_process/DNA polymerase processivity factor activity/viral life cycle/cytoskeleton organization/actin binding/symbiosis, encompassing mutualism through parasitism/interspecies interaction between or…	molecular_function/molecular_function/molecular_function/molecular_function/biological_process/molecular_function/molecular_function/molecular_function/biological_process/biological_process/molecular_function/biological_process/biological_process/molecular_function/biological_process/biological_process/biological_process/cellular_component/biological_process/molecular_function/molecular_function/…
novel_10	evm.model.Hic_asm_8.1053.1	evm.TU.Hic_asm_8.3507			GO:0016782/GO:0008146/GO:0044425/GO:0031224/GO:0016021/GO:0016020/GO:0005575/GO:0016740/GO:0003824/GO:0003674	transferase activity, transferring sulfur-containing groups/sulfotransferase activity/membrane part/intrinsic component of membrane/integral component of membrane/membrane/cellular_component/transferase activity/catalytic activity/molecular_function	molecular_function/molecular_function/cellular_component/cellular_component/cellular_component/cellular_component/cellular_component/molecular_function/molecular_function/molecular_function
novel_10	evm.model.Hic_asm_8.464.1	evm.TU.Hic_asm_8.2814			-	-	-
novel_10	evm.model.Hic_asm_9.836_evm.model.Hic_asm_9.837.1	evm.TU.Hic_asm_9.2536			GO:0004930/GO:0007186/GO:0009987/GO:0008150/GO:0007165/GO:0044425/GO:0031224/GO:0050896/GO:0044700/GO:0023052/GO:0044763/GO:0016021/GO:0007154/GO:0038023/GO:0004888/GO:0051716/GO:0004872/GO:0016020/GO:0004871/GO:0005575/GO:0050789/GO:0060089/GO:0044699/GO:0050794/GO:0065007/GO:0003674	G-protein coupled receptor activity/G-protein coupled receptor signaling pathway/cellular process/biological_process/signal transduction/membrane part/intrinsic component of membrane/response to stimulus/single organism signaling/signaling/single-organism cellular process/integral component of membrane/cell communication/signaling receptor activity/transmembrane signaling receptor activity/cellul…	molecular_function/biological_process/biological_process/biological_process/biological_process/cellular_component/cellular_component/biological_process/biological_process/biological_process/biological_process/cellular_component/biological_process/molecular_function/molecular_function/biological_process/molecular_function/cellular_component/molecular_function/cellular_component/biological_process/…
novel_36	evm.model.Hic_asm_12.2444.1	evm.TU.Hic_asm_12.727			GO:0008234/GO:0009987/GO:0008150/GO:0070011/GO:0004197/GO:0008233/GO:0004175/GO:0044403/GO:0044419/GO:0016032/GO:0016787/GO:0044764/GO:0003824/GO:0051704/GO:0003674	cysteine-type peptidase activity/cellular process/biological_process/peptidase activity, acting on L-amino acid peptides/cysteine-type endopeptidase activity/peptidase activity/endopeptidase activity/symbiosis, encompassing mutualism through parasitism/interspecies interaction between organisms/viral process/hydrolase activity/multi-organism cellular process/catalytic activity/multi-organism proc…	molecular_function/biological_process/biological_process/molecular_function/molecular_function/molecular_function/molecular_function/biological_process/biological_process/biological_process/molecular_function/biological_process/molecular_function/biological_process/molecular_function
novel_36	evm.model.Hic_asm_17.1189.1	evm.TU.Hic_asm_17.2714			GO:0050909/GO:0004930/GO:0007606/GO:0007600/GO:0050877/GO:0007186/GO:0003008/GO:0009987/GO:0008150/GO:0007165/GO:0044425/GO:0031224/GO:0050896/GO:0044700/GO:0044707/GO:0023052/GO:0044763/GO:0016021/GO:0007154/GO:0038023/GO:0004888/GO:0051716/GO:0004872/GO:0016020/GO:0004871/GO:0005575/GO:0032501/GO:0050789/GO:0060089/GO:0044699/GO:0050794/GO:0065007/GO:0003674	sensory perception of taste/G-protein coupled receptor activity/sensory perception of chemical stimulus/sensory perception/neurological system process/G-protein coupled receptor signaling pathway/system process/cellular process/biological_process/signal transduction/membrane part/intrinsic component of membrane/response to stimulus/single organism signaling/single-multicellular organism process/s…	biological_process/molecular_function/biological_process/biological_process/biological_process/biological_process/biological_process/biological_process/biological_process/biological_process/cellular_component/cellular_component/biological_process/biological_process/biological_process/biological_process/biological_process/cellular_component/biological_process/molecular_function/molecular_function/…
novel_36	evm.model.Hic_asm_18.34.1	evm.TU.Hic_asm_18.371			-	-	-
novel_36	evm.model.Hic_asm_2.1061.1	evm.TU.Hic_asm_2.2144			-	-	-
novel_36	evm.model.Hic_asm_35.668.1	evm.TU.Hic_asm_35.498			GO:0009360/GO:0042575/GO:0016779/GO:0009987/GO:0008150/GO:0034645/GO:1902494/GO:0009059/GO:1901576/GO:0061695/GO:0044249/GO:0006807/GO:0044237/GO:0009058/GO:0003887/GO:0034061/GO:0034641/GO:0005623/GO:0044464/GO:1990234/GO:0005575/GO:0016740/GO:1901360/GO:0006139/GO:0005622/GO:0003824/GO:0032991/GO:0006725/GO:0046483/GO:0090304/GO:0044424/GO:0005488/GO:1901363/GO:0097159/GO:0071704/GO:0044260/GO:…	DNA polymerase III complex/DNA polymerase complex/nucleotidyltransferase activity/cellular process/biological_process/cellular macromolecule biosynthetic process/catalytic complex/macromolecule biosynthetic process/organic substance biosynthetic process/transferase complex, transferring phosphorus-containing groups/cellular biosynthetic process/nitrogen compound metabolic process/cellular metabol…	cellular_component/cellular_component/molecular_function/biological_process/biological_process/biological_process/cellular_component/biological_process/biological_process/cellular_component/biological_process/biological_process/biological_process/biological_process/molecular_function/molecular_function/biological_process/cellular_component/cellular_component/cellular_component/cellular_component/…
novel_36	evm.model.Hic_asm_39.1245.1	evm.TU.Hic_asm_39.1166			-	-	-
novel_36	evm.model.Hic_asm_6.2358.1	evm.TU.Hic_asm_6.3455			GO:0005801/GO:0008150/GO:0006888/GO:0005623/GO:0044464/GO:0051179/GO:0005575/GO:0006810/GO:0051234/GO:0044699/GO:0005622/GO:0044424/GO:0043226/GO:0043229/GO:0016192/GO:1902578/GO:0043231/GO:0043227/GO:0044765/GO:0051641/GO:0048193/GO:0051649/GO:0016482/GO:0046907/GO:1902582	cis-Golgi network/biological_process/ER to Golgi vesicle-mediated transport/cell/cell part/localization/cellular_component/transport/establishment of localization/single-organism process/intracellular/intracellular part/organelle/intracellular organelle/vesicle-mediated transport/single-organism localization/intracellular membrane-bounded organelle/membrane-bounded organelle/single-organism trans…	cellular_component/biological_process/biological_process/cellular_component/cellular_component/biological_process/cellular_component/biological_process/biological_process/biological_process/cellular_component/cellular_component/cellular_component/cellular_component/biological_process/biological_process/cellular_component/cellular_component/biological_process/biological_process/biological_process/…
novel_36	evm.model.Hic_asm_9.1284.5.1	evm.TU.Hic_asm_9.2228			GO:0005581/GO:0005201/GO:0005198/GO:0005575/GO:0032991/GO:0043234/GO:0003674	collagen trimer/extracellular matrix structural constituent/structural molecule activity/cellular_component/macromolecular complex/protein complex/molecular_function	cellular_component/molecular_function/molecular_function/cellular_component/cellular_component/cellular_component/molecular_function
